# Supplementary material for: Unraveling astrocyte behavior in the space brain: Radiation response of primary astrocytes
Source: Front Public Health. 2023 Apr 6;11:1063250. doi: 10.3389/fpubh.2023.1063250 (PMC10116417; doi:10.3389/fpubh.2023.1063250)
Supplement: Supplementary file 1 [file Table_1.XLSX]

## Sheet: Overview
GENEWIZ NGS Differential Gene Expression Analysis Report
1. Analysis Summary
Customer	Christine Hellweg
Email	Christine.Hellweg@dlr.de
Quote Number	90-432484354
Configuration	Illumina NovaSeq, PE 2x150
Control	0Gy_24h
Treatment	2Gy_24h	X-rays 200 kV
Cell type	Primary murine astrocytes
2. Differential Gene Expression Analysis
2.1 Experimental design
Samples listed in the table below were used in the following analysis.
Table 2.1.1 Sample Grouping
SampleID	Condition
Astro-0Gy-24h-n4	0Gy_24h
Astro-0Gy-24h-n2	0Gy_24h
Astro-0Gy-24h-n3	0Gy_24h
Astro-0Gy-24h-n1	0Gy_24h
Astro-2Gy-24h-n4	2Gy_24h
Astro-2Gy-24h-n1	2Gy_24h
Astro-2Gy-24h-n2	2Gy_24h
Astro-2Gy-24h-n3	2Gy_24h
2.2 Gene ontology analysis
Significantly differentially expressed genes were clustered by their gene ontology and the enrichment of gene ontology terms was tested using Fisher exact test (GeneSCF v1.1-p2).
Sheets:
GO Terms 2 Gy vs. 0 Gy 24 h (a)	GO terms in alphabetical order
GO Terms 2 Gy vs. 0 Gy 24 h (a)	GO terms sorted based on percent significant genes
GO Terms 2 Gy vs. 0 Gy 24 h (a)	GO terms sorted based on P adj value (adjusted P value)

## Sheet: GO Terms 2 Gy vs. 0 Gy 24 h (a)
Genes	Process_name	Significant_genes_count	Total_genes_group_count	Percent_significant_genes	P-value	Padj-value
Mad2l1 Ndc80 Nusap1	GO:0000070~mitotic sister chromatid segregation	3	22	13.6364	6.13081e-05	0.000988926
Clspn	GO:0000076~DNA replication checkpoint	1	6	16.6667	0.0213742	0.0492536
Clspn	GO:0000077~DNA damage checkpoint	1	27	3.7037	0.0828323	0.115529
Blm Ccna2	GO:0000079~regulation of cyclin-dependent protein serine/threonine kinase activity	2	18	11.1111	0.00171497	0.0138316
Ccne2 Pole	GO:0000082~G1/S transition of mitotic cell cycle	2	63	3.1746	0.0171751	0.0459953
Ccna2	GO:0000086~G2/M transition of mitotic cell cycle	1	32	3.125	0.0968952	0.12931
Aurkb E2f7 E2f8	GO:0000122~negative regulation of transcription from RNA polymerase II promoter	3	740	0.405405	0.402577	0.427955
Ndc80	GO:0000132~establishment of mitotic spindle orientation	1	22	4.54545	0.0685537	0.100926
Dtl	GO:0000209~protein polyubiquitination	1	110	0.909091	0.29066	0.322858
Melk Nusap1	GO:0000226~microtubule cytoskeleton organization	2	83	2.40964	0.0283429	0.0584179
Aurkb Cdc6 Cenpe Cenpf Nuf2 Pbk Pole Ska1	GO:0000278~mitotic cell cycle	8	86	9.30233	4.79622e-10	2.62732e-08
Anln Cep55 Kif23 Kif4 Nusap1	GO:0000281~mitotic cytokinesis	5	32	15.625	9.65813e-08	3.58317e-06
Stil	GO:0000578~embryonic axis specification	1	9	11.1111	0.0303962	0.0603047
Top2a	GO:0000712~resolution of meiotic recombination intermediates	1	14	7.14286	0.045251	0.0791893
Blm Ccne2	GO:0000723~telomere maintenance	2	35	5.71429	0.00581198	0.0296483
Brca1 Gen1	GO:0000724~double-strand break repair via homologous recombination	2	67	2.98507	0.0192197	0.0472218
Blm	GO:0000729~DNA double-strand break processing	1	6	16.6667	0.0213742	0.0492536
Pole	GO:0000731~DNA synthesis involved in DNA repair	1	8	12.5	0.027398	0.0567858
Top2a	GO:0000819~sister chromatid segregation	1	3	33.3333	0.0122695	0.0402831
Ect2	GO:0000902~cell morphogenesis	1	78	1.28205	0.216699	0.248133
Ect2 Kif23	GO:0000910~cytokinesis	2	35	5.71429	0.00581198	0.0296483
Kif23	GO:0000915~actomyosin contractile ring assembly	1	3	33.3333	0.0122695	0.0402831
Cep55	GO:0000920~cell separation after cytokinesis	1	16	6.25	0.05113	0.0839346
Fbxo5	GO:0001556~oocyte maturation	1	19	5.26316	0.0598816	0.0914242
Kif14	GO:0001558~regulation of cell growth	1	52	1.92308	0.151053	0.185565
Fignl1	GO:0001649~osteoblast differentiation	1	102	0.980392	0.272841	0.304892
Hells	GO:0001655~urogenital system development	1	15	6.66667	0.048195	0.0820199
Stil	GO:0001701~in utero embryonic development	1	288	0.347222	0.592525	0.614041
Cenpf	GO:0001822~kidney development	1	113	0.884956	0.29723	0.329171
Kif20b Stil	GO:0001843~neural tube closure	2	105	1.90476	0.0431282	0.0769259
E2f7 E2f8	GO:0001890~placenta development	2	47	4.25532	0.0100218	0.037181
Pbk	GO:0001933~negative regulation of protein phosphorylation	1	89	1.1236	0.242942	0.2723
Stil	GO:0001947~heart looping	1	57	1.75439	0.164085	0.199592
E2f7 E2f8	GO:0002040~sprouting angiogenesis	2	28	7.14286	0.00384916	0.0259643
Anln Esco2 Top2a	GO:0002244~hematopoietic progenitor cell differentiation	3	94	3.19149	0.00335505	0.0244063
Exo1	GO:0002376~immune system process	1	384	0.260417	0.698396	0.717742
Exo1	GO:0002455~humoral immune response mediated by circulating immunoglobulin	1	12	8.33333	0.0393362	0.0718903
Aurkb	GO:0002903~negative regulation of B cell apoptotic process	1	18	5.55556	0.0569733	0.0888113
Brip1 Exo1	GO:0006139~nucleobase-containing compound metabolic process	2	31	6.45161	0.00464437	0.0296483
Exo1 Top2a	GO:0006259~DNA metabolic process	2	20	10	0.00207677	0.0160517
Blm Cdc6 Dtl Mcm10 Pclaf Pole Ticrr	GO:0006260~DNA replication	7	119	5.88235	1.21432e-07	4.09556e-06
Top2a	GO:0006265~DNA topological change	1	7	14.2857	0.0243907	0.0541853
Top2a	GO:0006266~DNA ligation	1	5	20	0.0183485	0.0459953
Ccne2 Cdc6 Mcm10	GO:0006270~DNA replication initiation	3	26	11.5385	9.65442e-05	0.00137761
Pole	GO:0006272~leading strand elongation	1	3	33.3333	0.0122695	0.0402831
Esco2	GO:0006275~regulation of DNA replication	1	15	6.66667	0.048195	0.0820199
Bard1 Blm Brca1 Brip1 Clspn Exo1 Fancd2 Gen1 Neil3 Pclaf Pole Ticrr	GO:0006281~DNA repair	12	328	3.65854	4.95721e-10	2.62732e-08
Neil3	GO:0006284~base-excision repair	1	33	3.0303	0.0996822	0.131609
Pole	GO:0006287~base-excision repair; gap-filling	1	5	20	0.0183485	0.0459953
Neil3	GO:0006289~nucleotide-excision repair	1	38	2.63158	0.113491	0.146198
Pole	GO:0006297~nucleotide-excision repair; DNA gap filling	1	5	20	0.0183485	0.0459953
Exo1	GO:0006298~mismatch repair	1	18	5.55556	0.0569733	0.0888113
Brca1	GO:0006301~postreplication repair	1	9	11.1111	0.0303962	0.0603047
Brca1 Esco2	GO:0006302~double-strand break repair	2	61	3.27869	0.0161901	0.0459953
Hells	GO:0006306~DNA methylation	1	21	4.7619	0.0656718	0.0978483
Blm Brca1 Exo1	GO:0006310~DNA recombination	3	80	3.75	0.00215587	0.016323
Atad2	GO:0006325~chromatin organization	1	42	2.38095	0.124387	0.159129
Hells	GO:0006342~chromatin silencing	1	58	1.72414	0.166667	0.202071
Hells	GO:0006346~methylation-dependent chromatin silencing	1	9	11.1111	0.0303962	0.0603047
Brca1	GO:0006349~regulation of gene expression by genetic imprinting	1	17	5.88235	0.0540561	0.0864431
Atad2 Brca1 Cenpu Depdc1a E2f7 E2f8 Hells	GO:0006351~transcription; DNA-templated	7	1851	0.378174	0.347483	0.378053
Atad2 Brca1 Cenpu Depdc1a E2f7 E2f8 Hells	GO:0006355~regulation of transcription; DNA-templated	7	2074	0.337512	0.462905	0.489282
Brip1	GO:0006357~regulation of transcription from RNA polymerase II promoter	1	391	0.255754	0.704956	0.722482
Aurkb Bub1 Melk Pbk Plk4 Ttk	GO:0006468~protein phosphorylation	6	565	1.06195	0.00824813	0.035374
Dtl	GO:0006511~ubiquitin-dependent protein catabolic process	1	153	0.653595	0.37931	0.407896
Dtl	GO:0006513~protein monoubiquitination	1	31	3.22581	0.0940998	0.127412
Brca1	GO:0006629~lipid metabolic process	1	457	0.218818	0.760288	0.770674
Brca1	GO:0006631~fatty acid metabolic process	1	155	0.645161	0.383156	0.410841
Brca1	GO:0006633~fatty acid biosynthetic process	1	68	1.47059	0.192065	0.22693
Ect2 Svop	GO:0006810~transport	2	1810	0.110497	0.979241	0.983555
Bub1 Melk	GO:0006915~apoptotic process	2	559	0.357782	0.518819	0.543734
Bard1 Blm Brca1 Brip1 Clspn Dtl E2f7 Exo1 Fancd2 Gen1 Mcm10 Neil3 Pclaf Pole Ticrr Top2a	GO:0006974~cellular response to DNA damage stimulus	16	435	3.67816	4.7351e-13	4.39181e-11
Cenpe Kif11 Kif14 Kif15 Kif20b Kif23 Kif4	GO:0007018~microtubule-based movement	7	68	10.2941	3.23033e-09	1.33161e-07
Kif14	GO:0007019~microtubule depolymerization	1	14	7.14286	0.045251	0.0791893
Anln Aurkb Brca1 Bub1 Ccna2 Ccne2 Cdc6 Cdca2 Cenpe Cep55 Clspn E2f7 E2f8 Ect2 Ercc6l Esco2 Fancd2 Fbxo5 Hells Kif11 Kif20b Kif23 Knl1 Kntc1 Mad2l1 Melk Mis18bp1 Mki67 Ndc80 Nuf2 Nusap1 Sgo1 Ska1 Ticrr	GO:0007049~cell cycle	34	604	5.62914	0	0
Prr11	GO:0007050~cell cycle arrest	1	81	1.23457	0.223943	0.254856
Aurkb Kif11	GO:0007051~spindle organization	2	19	10.5263	0.00189173	0.0149326
Aurkb Ndc80 Stil	GO:0007052~mitotic spindle organization	3	29	10.3448	0.000130187	0.00178886
Fbxo5	GO:0007057~spindle assembly involved in female meiosis I	1	2	50	0.00921612	0.035374
Brca1 Bub1 Cdca2 Cenpe Cenpf Esco2 Kif11 Knl1 Ndc80 Sgo1 Ska1 Top2a	GO:0007059~chromosome segregation	12	86	13.9535	5.50671e-14	6.80996e-12
Bub1	GO:0007063~regulation of sister chromatid cohesion	1	1	100	0.00615341	0.0296483
Ncapg Nusap1	GO:0007076~mitotic chromosome condensation	2	13	15.3846	0.000957221	0.00789176
Cenpe Kif14	GO:0007080~mitotic metaphase plate congression	2	33	6.06061	0.005213	0.0296483
Cenpe Fbxo5 Kif20b Mki67	GO:0007088~regulation of mitotic nuclear division	4	18	22.2222	5.78322e-07	1.65044e-05
Kntc1 Mad2l1 Ttk	GO:0007093~mitotic cell cycle checkpoint	3	26	11.5385	9.65442e-05	0.00137761
Bub1 Cenpe Mad2l1 Ttk	GO:0007094~mitotic spindle assembly checkpoint	4	20	20	8.36198e-07	2.21593e-05
Blm	GO:0007095~mitotic G2 DNA damage checkpoint	1	16	6.25	0.05113	0.0839346
Brca1 Pclaf	GO:0007098~centrosome cycle	2	36	5.55556	0.00612273	0.0296483
Plk4	GO:0007099~centriole replication	1	16	6.25	0.05113	0.0839346
Kif11	GO:0007100~mitotic centrosome separation	1	5	20	0.0183485	0.0459953
Brip1 Ccne2 Fancd2	GO:0007129~synapsis	3	31	9.67742	0.000156373	0.00193381
Troap	GO:0007155~cell adhesion	1	526	0.190114	0.807204	0.816002
Depdc1a	GO:0007165~signal transduction	1	1245	0.0803213	0.980903	0.983555
Stil	GO:0007224~smoothened signaling pathway	1	70	1.42857	0.197052	0.230619
Cenpe Fancd2 Hells Stil	GO:0007275~multicellular organism development	4	1032	0.387597	0.396822	0.424268
Fancd2	GO:0007276~gamete generation	1	20	5	0.0627811	0.0946821
Brip1	GO:0007283~spermatogenesis	1	378	0.26455	0.692659	0.713823
Brip1	GO:0007284~spermatogonial cell division	1	1	100	0.00615341	0.0296483
Brip1	GO:0007286~spermatid development	1	89	1.1236	0.242942	0.2723
Fbxo5	GO:0007346~regulation of mitotic cell cycle	1	84	1.19048	0.231122	0.261422
Stil	GO:0007368~determination of left/right symmetry	1	82	1.21951	0.226344	0.2568
Ect2	GO:0007399~nervous system development	1	412	0.242718	0.723804	0.739488
Cenpi Ckap2l Troap	GO:0008150~biological_process	3	6880	0.0436047	1	1
Neil3	GO:0008152~metabolic process	1	438	0.228311	0.745502	0.757757
E2f8 Mcm10 Melk Mki67	GO:0008283~cell proliferation	4	212	1.88679	0.00445782	0.0295331
Kif14 Kif20b	GO:0008284~positive regulation of cell proliferation	2	474	0.421941	0.432936	0.458913
Brip1 E2f7	GO:0008285~negative regulation of cell proliferation	2	376	0.531915	0.325196	0.356946
Shcbp1	GO:0008543~fibroblast growth factor receptor signaling pathway	1	43	2.32558	0.12709	0.162029
Brip1	GO:0008584~male gonad development	1	80	1.25	0.221536	0.252892
Cenpe Knl1 Ndc80 Nuf2 Sgo1	GO:0008608~attachment of spindle microtubules to kinetochore	5	9	55.5556	4.68538e-10	2.62732e-08
Brca1	GO:0008630~intrinsic apoptotic signaling pathway in response to DNA damage	1	56	1.78571	0.161494	0.197087
Melk	GO:0008631~intrinsic apoptotic signaling pathway in response to oxidative stress	1	16	6.25	0.05113	0.0839346
Brca1	GO:0009048~dosage compensation by inactivation of X chromosome	1	11	9.09091	0.0363653	0.0671219
Dtl Pclaf	GO:0009411~response to UV	2	46	4.34783	0.00963179	0.0360949
Bub1	GO:0009790~embryo development	1	74	1.35135	0.206935	0.239168
Blm	GO:0010165~response to X-ray	1	16	6.25	0.05113	0.0839346
Brca1 Ticrr	GO:0010212~response to ionizing radiation	2	45	4.44444	0.00924872	0.035374
Hells	GO:0010216~maintenance of DNA methylation	1	8	12.5	0.027398	0.0567858
Fancd2	GO:0010332~response to gamma radiation	1	25	4	0.0771469	0.109242
Ccna2 Cenpf Kif14	GO:0010389~regulation of G2/M transition of mitotic cell cycle	3	16	18.75	2.61737e-05	0.000539469
Sgo1	GO:0010457~centriole-centriole cohesion	1	8	12.5	0.027398	0.0567858
Fignl1	GO:0010569~regulation of double-strand break repair via homologous recombination	1	15	6.66667	0.048195	0.0820199
Brca1	GO:0010575~positive regulation of vascular endothelial growth factor production	1	24	4.16667	0.0742912	0.106008
Brca1	GO:0010628~positive regulation of gene expression	1	414	0.241546	0.725536	0.739488
Brip1	GO:0010629~negative regulation of gene expression	1	279	0.358423	0.580896	0.603677
Brip1	GO:0010705~meiotic DNA double-strand break processing involved in reciprocal meiotic recombination	1	2	50	0.00921612	0.035374
Gen1	GO:0010824~regulation of centrosome duplication	1	18	5.55556	0.0569733	0.0888113
Knl1	GO:0010923~negative regulation of phosphatase activity	1	52	1.92308	0.151053	0.185565
Cenpf Ect2	GO:0015031~protein transport	2	581	0.344234	0.539643	0.563965
Fbxo5	GO:0016050~vesicle organization	1	21	4.7619	0.0656718	0.0978483
Cenpf	GO:0016202~regulation of striated muscle tissue development	1	5	20	0.0183485	0.0459953
Aurkb Bub1 Melk Pbk Plk4 Ttk	GO:0016310~phosphorylation	6	611	0.981997	0.0117899	0.0402831
Ttk	GO:0016321~female meiosis chromosome segregation	1	5	20	0.0183485	0.0459953
Exo1	GO:0016446~somatic hypermutation of immunoglobulin genes	1	13	7.69231	0.0422981	0.0758097
Bard1 Brca1	GO:0016567~protein ubiquitination	2	250	0.8	0.182194	0.216648
Ccna2	GO:0016572~histone phosphorylation	1	10	10	0.0333853	0.0641758
Clspn Pbk Ttk	GO:0018105~peptidyl-serine phosphorylation	3	155	1.93548	0.0128491	0.041816
Pbk Ttk	GO:0018107~peptidyl-threonine phosphorylation	2	71	2.8169	0.0213613	0.0492536
Melk Ttk	GO:0018108~peptidyl-tyrosine phosphorylation	2	67	2.98507	0.0192197	0.0472218
Dtl Pclaf	GO:0019985~translesion synthesis	2	9	22.2222	0.000505412	0.00436064
Cenpf	GO:0021591~ventricular system development	1	20	5	0.0627811	0.0946821
Kif14	GO:0021685~cerebellar granular layer structural organization	1	1	100	0.00615341	0.0296483
Kif14	GO:0021693~cerebellar Purkinje cell layer structural organization	1	2	50	0.00921612	0.035374
Kif14	GO:0021695~cerebellar cortex development	1	8	12.5	0.027398	0.0567858
Kif14	GO:0021766~hippocampus development	1	51	1.96078	0.148423	0.184164
Kif14	GO:0021772~olfactory bulb development	1	23	4.34783	0.0714268	0.103513
Kif14	GO:0021846~cell proliferation in forebrain	1	15	6.66667	0.048195	0.0820199
Stil	GO:0021915~neural tube development	1	48	2.08333	0.140484	0.17608
Kif14	GO:0021987~cerebral cortex development	1	51	1.96078	0.148423	0.184164
Melk	GO:0030010~establishment of cell polarity	1	32	3.125	0.0968952	0.12931
Cdc6 Cenpe	GO:0030071~regulation of mitotic metaphase/anaphase transition	2	9	22.2222	0.000505412	0.00436064
Hells	GO:0030098~lymphocyte differentiation	1	10	10	0.0333853	0.0641758
Ect2	GO:0030154~cell differentiation	1	824	0.121359	0.925346	0.93289
Kif14	GO:0030155~regulation of cell adhesion	1	38	2.63158	0.113491	0.146198
Ticrr	GO:0030174~regulation of DNA-dependent DNA replication initiation	1	3	33.3333	0.0122695	0.0402831
Top2a	GO:0030261~chromosome condensation	1	16	6.25	0.05113	0.0839346
Top2a	GO:0030263~apoptotic chromosome condensation	1	5	20	0.0183485	0.0459953
E2f7	GO:0030330~DNA damage response; signal transduction by p53 class mediator	1	11	9.09091	0.0363653	0.0671219
Kif14	GO:0030334~regulation of cell migration	1	73	1.36986	0.204476	0.237064
Stil	GO:0030900~forebrain development	1	77	1.2987	0.214269	0.246111
Stil	GO:0030903~notochord development	1	13	7.69231	0.0422981	0.0758097
Ska1	GO:0031110~regulation of microtubule polymerization or depolymerization	1	11	9.09091	0.0363653	0.0671219
Kif14	GO:0031146~SCF-dependent proteasomal ubiquitin-dependent protein catabolic process	1	23	4.34783	0.0714268	0.103513
Blm	GO:0031297~replication fork processing	1	24	4.16667	0.0742912	0.106008
Brca1	GO:0031398~positive regulation of protein ubiquitination	1	63	1.5873	0.179463	0.214776
Hells	GO:0031508~pericentric heterochromatin assembly	1	4	25	0.0153136	0.0450902
Brca1 Clspn Dtl	GO:0031572~G2 DNA damage checkpoint	3	20	15	4.7416e-05	0.000837683
Aurkb	GO:0031577~spindle checkpoint	1	3	33.3333	0.0122695	0.0402831
Kif14	GO:0031641~regulation of myelination	1	22	4.54545	0.0685537	0.100926
Atad2	GO:0031936~negative regulation of chromatin silencing	1	2	50	0.00921612	0.035374
Aurkb	GO:0032091~negative regulation of protein binding	1	64	1.5625	0.181999	0.216648
Clspn Ect2 Kif14	GO:0032147~activation of protein kinase activity	3	56	5.35714	0.000804037	0.0067795
Aurkb	GO:0032212~positive regulation of telomere maintenance via telomerase	1	32	3.125	0.0968952	0.12931
Pbk	GO:0032435~negative regulation of proteasomal ubiquitin-dependent protein catabolic process	1	22	4.54545	0.0685537	0.100926
Aurkb	GO:0032465~regulation of cytokinesis	1	21	4.7619	0.0656718	0.0978483
E2f7 E2f8	GO:0032466~negative regulation of cytokinesis	2	6	33.3333	0.000258843	0.00266753
Aurkb Cdc6 Ect2 Kif14 Kif20b Kif23	GO:0032467~positive regulation of cytokinesis	6	30	20	1.23707e-09	5.73689e-08
Kif14	GO:0032487~regulation of Rap protein signal transduction	1	2	50	0.00921612	0.035374
Blm	GO:0032508~DNA duplex unwinding	1	15	6.66667	0.048195	0.0820199
Pbk	GO:0032873~negative regulation of stress-activated MAPK cascade	1	6	16.6667	0.0213742	0.0492536
E2f7 E2f8	GO:0032877~positive regulation of DNA endoreduplication	2	2	100	5.59107e-05	0.000942858
Brca1	GO:0033147~negative regulation of intracellular estrogen receptor signaling pathway	1	13	7.69231	0.0422981	0.0758097
Brca1	GO:0033160~positive regulation of protein import into nucleus; translocation	1	17	5.88235	0.0540561	0.0864431
E2f8	GO:0033301~cell cycle comprising mitosis without cytokinesis	1	1	100	0.00615341	0.0296483
Clspn Ticrr	GO:0033314~mitotic DNA replication checkpoint	2	9	22.2222	0.000505412	0.00436064
Ttk	GO:0033316~meiotic spindle assembly checkpoint	1	1	100	0.00615341	0.0296483
Stil	GO:0033504~floor plate development	1	4	25	0.0153136	0.0450902
Kif14	GO:0033624~negative regulation of integrin activation	1	2	50	0.00921612	0.035374
Fignl1	GO:0033687~osteoblast proliferation	1	4	25	0.0153136	0.0450902
Esco2	GO:0034421~post-translational protein acetylation	1	3	33.3333	0.0122695	0.0402831
Kif14	GO:0034446~substrate adhesion-dependent cell spreading	1	40	2.5	0.118955	0.152707
Aurkb Knl1 Ttk	GO:0034501~protein localization to kinetochore	3	10	30	7.82822e-06	0.000170839
Ttk	GO:0034502~protein localization to chromosome	1	6	16.6667	0.0213742	0.0492536
Cenpi	GO:0034508~centromere complex assembly	1	4	25	0.0153136	0.0450902
Fancd2	GO:0034599~cellular response to oxidative stress	1	60	1.66667	0.171809	0.206952
Aurkb Pbk	GO:0034644~cellular response to UV	2	46	4.34783	0.00963179	0.0360949
Ect2	GO:0035023~regulation of Rho protein signal transduction	1	71	1.40845	0.199534	0.232789
Brca1	GO:0035066~positive regulation of histone acetylation	1	19	5.26316	0.0598816	0.0914242
Brca1	GO:0035067~negative regulation of histone acetylation	1	11	9.09091	0.0363653	0.0671219
Stil	GO:0035264~multicellular organism growth	1	121	0.826446	0.314459	0.347215
Cdca2	GO:0035307~positive regulation of protein dephosphorylation	1	19	5.26316	0.0598816	0.0914242
Kif20b	GO:0035372~protein localization to microtubule	1	9	11.1111	0.0303962	0.0603047
Depdc1a Ect2	GO:0035556~intracellular signal transduction	2	407	0.4914	0.360044	0.390574
Blm	GO:0035690~cellular response to drug	1	52	1.92308	0.151053	0.185565
Aurkb	GO:0036089~cleavage furrow formation	1	7	14.2857	0.0243907	0.0541853
Nusap1	GO:0040001~establishment of mitotic spindle localization	1	3	33.3333	0.0122695	0.0402831
Top2a	GO:0040016~embryonic cleavage	1	8	12.5	0.027398	0.0567858
Fbxo5	GO:0040020~regulation of meiotic nuclear division	1	8	12.5	0.027398	0.0567858
Brca1	GO:0042127~regulation of cell proliferation	1	228	0.438596	0.508557	0.534489
Mad2l1	GO:0042177~negative regulation of protein catabolic process	1	35	2.85714	0.105231	0.138442
Ect2	GO:0042307~positive regulation of protein import into nucleus	1	19	5.26316	0.0598816	0.0914242
Bard1	GO:0042325~regulation of phosphorylation	1	18	5.55556	0.0569733	0.0888113
Top2a	GO:0042752~regulation of circadian rhythm	1	49	2.04082	0.143138	0.178803
Brca1 Cenpu	GO:0043009~chordate embryonic development	2	5	40	0.00019452	0.00225522
Bard1 Ect2 Melk Top2a	GO:0043065~positive regulation of apoptotic process	4	322	1.24224	0.0181685	0.0459953
Bard1 Fignl1 Hells Kif14 Mad2l1 Stil	GO:0043066~negative regulation of apoptotic process	6	500	1.2	0.00464874	0.0296483
Ect2	GO:0043123~positive regulation of I-kappaB kinase/NF-kappaB signaling	1	127	0.787402	0.327107	0.357984
Kif14	GO:0043161~proteasome-mediated ubiquitin-dependent protein catabolic process	1	150	0.666667	0.373497	0.402812
Kif14	GO:0043523~regulation of neuron apoptotic process	1	32	3.125	0.0968952	0.12931
Kif14	GO:0043524~negative regulation of neuron apoptotic process	1	163	0.613497	0.398307	0.424632
Ect2	GO:0043547~positive regulation of GTPase activity	1	149	0.671141	0.371547	0.401877
Brca1	GO:0043627~response to estrogen	1	36	2.77778	0.107992	0.140841
Aurkb	GO:0043988~histone H3-S28 phosphorylation	1	3	33.3333	0.0122695	0.0402831
Brca1	GO:0044030~regulation of DNA methylation	1	17	5.88235	0.0540561	0.0864431
Blm	GO:0044237~cellular metabolic process	1	12	8.33333	0.0393362	0.0718903
Top2a	GO:0044774~mitotic DNA integrity checkpoint	1	2	50	0.00921612	0.035374
Blm	GO:0044806~G-quadruplex DNA unwinding	1	5	20	0.0183485	0.0459953
Brca1	GO:0044818~mitotic G2/M transition checkpoint	1	2	50	0.00921612	0.035374
Ccna2	GO:0044843~cell cycle G1/S phase transition	1	1	100	0.00615341	0.0296483
Pole	GO:0045004~DNA replication proofreading	1	2	50	0.00921612	0.035374
Top2a	GO:0045070~positive regulation of viral genome replication	1	23	4.34783	0.0714268	0.103513
Sgo1	GO:0045132~meiotic chromosome segregation	1	6	16.6667	0.0213742	0.0492536
Cenpe Cep55 Kif14	GO:0045184~establishment of protein localization	3	46	6.52174	0.000465808	0.00436064
Exo1	GO:0045190~isotype switching	1	17	5.88235	0.0540561	0.0864431
Fancd2	GO:0045589~regulation of regulatory T cell differentiation	1	8	12.5	0.027398	0.0567858
Ect2	GO:0045666~positive regulation of neuron differentiation	1	104	0.961538	0.277337	0.308985
Brca1	GO:0045717~negative regulation of fatty acid biosynthetic process	1	9	11.1111	0.0303962	0.0603047
Cdc6 Stil	GO:0045737~positive regulation of cyclin-dependent protein serine/threonine kinase activity	2	28	7.14286	0.00384916	0.0259643
Brca1	GO:0045739~positive regulation of DNA repair	1	31	3.22581	0.0940998	0.127412
Brca1	GO:0045766~positive regulation of angiogenesis	1	123	0.813008	0.318701	0.350855
Fbxo5	GO:0045835~negative regulation of meiotic nuclear division	1	8	12.5	0.027398	0.0567858
Nusap1	GO:0045840~positive regulation of mitotic nuclear division	1	31	3.22581	0.0940998	0.127412
Mad2l1	GO:0045841~negative regulation of mitotic metaphase/anaphase transition	1	2	50	0.00921612	0.035374
Cenpe	GO:0045842~positive regulation of mitotic metaphase/anaphase transition	1	5	20	0.0183485	0.0459953
Ect2	GO:0045859~regulation of protein kinase activity	1	26	3.84615	0.079994	0.112843
Cenpe	GO:0045860~positive regulation of protein kinase activity	1	61	1.63934	0.174368	0.209354
Top2a	GO:0045870~positive regulation of single stranded viral RNA replication via double stranded DNA intermediate	1	1	100	0.00615341	0.0296483
Brca1 Cenpf Depdc1a	GO:0045892~negative regulation of transcription; DNA-templated	3	488	0.614754	0.192811	0.227088
Atad2 Blm Brca1 Ccna2	GO:0045893~positive regulation of transcription; DNA-templated	4	585	0.683761	0.108193	0.140841
Blm	GO:0045910~negative regulation of DNA recombination	1	8	12.5	0.027398	0.0567858
Mad2l1	GO:0045930~negative regulation of mitotic cell cycle	1	31	3.22581	0.0940998	0.127412
Atad2 Brca1 Cenpk E2f7 E2f8 Top2a	GO:0045944~positive regulation of transcription from RNA polymerase II promoter	6	1029	0.58309	0.0988954	0.131506
Blm	GO:0045950~negative regulation of mitotic recombination	1	4	25	0.0153136	0.0450902
Stil	GO:0046599~regulation of centriole replication	1	7	14.2857	0.0243907	0.0541853
Plk4	GO:0046601~positive regulation of centriole replication	1	2	50	0.00921612	0.035374
Kif11	GO:0046602~regulation of mitotic centrosome separation	1	5	20	0.0183485	0.0459953
Blm	GO:0046632~alpha-beta T cell differentiation	1	10	10	0.0333853	0.0641758
Blm	GO:0046641~positive regulation of alpha-beta T cell proliferation	1	11	9.09091	0.0363653	0.0671219
Hells	GO:0046651~lymphocyte proliferation	1	5	20	0.0183485	0.0459953
Melk Ttk	GO:0046777~protein autophosphorylation	2	179	1.11732	0.10738	0.140771
Fbxo5	GO:0046785~microtubule polymerization	1	11	9.09091	0.0363653	0.0671219
Bard1	GO:0046826~negative regulation of protein export from nucleus	1	7	14.2857	0.0243907	0.0541853
Ccna2 Cdc6	GO:0048146~positive regulation of fibroblast proliferation	2	66	3.0303	0.0186993	0.04656
Top2a	GO:0048511~rhythmic process	1	128	0.78125	0.329193	0.359207
Kif20b	GO:0048812~neuron projection morphogenesis	1	66	1.51515	0.187047	0.221707
Fancd2	GO:0048854~brain morphogenesis	1	24	4.16667	0.0742912	0.106008
Fancd2	GO:0050727~regulation of inflammatory response	1	60	1.66667	0.171809	0.206952
Pbk	GO:0050728~negative regulation of inflammatory response	1	89	1.1236	0.242942	0.2723
Cenpe	GO:0050793~regulation of developmental process	1	3	33.3333	0.0122695	0.0402831
Brip1	GO:0051026~chiasma assembly	1	9	11.1111	0.0303962	0.0603047
Fancd2	GO:0051090~regulation of sequence-specific DNA binding transcription factor activity	1	16	6.25	0.05113	0.0839346
Blm	GO:0051098~regulation of binding	1	5	20	0.0183485	0.0459953
Fbxo5 Kif11	GO:0051225~spindle assembly	2	28	7.14286	0.00384916	0.0259643
Aurkb Kif23 Kif4	GO:0051256~mitotic spindle midzone assembly	3	7	42.8571	3.30641e-06	7.66675e-05
Blm	GO:0051259~protein oligomerization	1	70	1.42857	0.197052	0.230619
Ect2	GO:0051260~protein homooligomerization	1	210	0.47619	0.480194	0.506113
Blm	GO:0051276~chromosome organization	1	37	2.7027	0.110746	0.14366
Brca1 Stil	GO:0051298~centrosome duplication	2	21	9.52381	0.00227004	0.0168437
Anln Aurkb Bub1 Ccna2 Ccne2 Cdc6 Cdca2 Cenpe Cep55 Ect2 Ercc6l Fbxo5 Hells Kif11 Kif14 Kif20b Kif23 Knl1 Kntc1 Mad2l1 Mis18bp1 Ndc80 Nuf2 Nusap1 Sgo1 Ska1	GO:0051301~cell division	26	360	7.22222	0	0
Ttk	GO:0051304~chromosome separation	1	4	25	0.0153136	0.0450902
Top2a	GO:0051309~female meiosis chromosome separation	1	4	25	0.0153136	0.0450902
Cenpe Cenpf Cenpq Ndc80	GO:0051310~metaphase plate congression	4	12	33.3333	1.45907e-07	4.51095e-06
Cenpe Ndc80	GO:0051315~attachment of mitotic spindle microtubules to kinetochore	2	9	22.2222	0.000505412	0.00436064
Exo1 Mki67	GO:0051321~meiotic cell cycle	2	200	1	0.128559	0.163341
Ndc80	GO:0051383~kinetochore organization	1	5	20	0.0183485	0.0459953
Fbxo5	GO:0051436~negative regulation of ubiquitin-protein ligase activity involved in mitotic cell cycle	1	2	50	0.00921612	0.035374
Fbxo5	GO:0051442~negative regulation of ubiquitin-protein ligase activity involved in meiotic cell cycle	1	1	100	0.00615341	0.0296483
Brca1	GO:0051571~positive regulation of histone H3-K4 methylation	1	14	7.14286	0.045251	0.0791893
Brca1	GO:0051572~negative regulation of histone H3-K4 methylation	1	5	20	0.0183485	0.0459953
Brca1	GO:0051573~negative regulation of histone H3-K9 methylation	1	6	16.6667	0.0213742	0.0492536
Brca1	GO:0051574~positive regulation of histone H3-K9 methylation	1	7	14.2857	0.0243907	0.0541853
Ccne2 Dtl Fignl1 Pclaf Prr11	GO:0051726~regulation of cell cycle	5	112	4.46429	3.06948e-05	0.000599356
Bub1	GO:0051754~meiotic sister chromatid cohesion; centromeric	1	5	20	0.0183485	0.0459953
Blm	GO:0051782~negative regulation of cell division	1	7	14.2857	0.0243907	0.0541853
Brca1	GO:0051865~protein autoubiquitination	1	54	1.85185	0.15629	0.191365
Aurkb	GO:0051973~positive regulation of telomerase activity	1	33	3.0303	0.0996822	0.131609
Bub1 Mki67	GO:0051983~regulation of chromosome segregation	2	9	22.2222	0.000505412	0.00436064
Cdc6 Cenpe	GO:0051984~positive regulation of chromosome segregation	2	6	33.3333	0.000258843	0.00266753
Cenpe	GO:0051987~positive regulation of attachment of spindle microtubules to kinetochore	1	4	25	0.0153136	0.0450902
Ect2	GO:0051988~regulation of attachment of spindle microtubules to kinetochore	1	6	16.6667	0.0213742	0.0492536
Svop	GO:0055085~transmembrane transport	1	355	0.28169	0.669654	0.692038
E2f7 E2f8 Plk4	GO:0060707~trophoblast giant cell differentiation	3	18	16.6667	3.57664e-05	0.000663467
E2f7 E2f8	GO:0060718~chorionic trophoblast cell differentiation	2	6	33.3333	0.000258843	0.00266753
Fbxo5	GO:0060903~positive regulation of meiosis I	1	5	20	0.0183485	0.0459953
Melk	GO:0061351~neural precursor cell proliferation	1	15	6.66667	0.048195	0.0820199
Blm	GO:0061820~telomeric D-loop disassembly	1	8	12.5	0.027398	0.0567858
Ccne2	GO:0070192~chromosome organization involved in meiotic cell cycle	1	6	16.6667	0.0213742	0.0492536
Kif20b	GO:0070201~regulation of establishment of protein localization	1	10	10	0.0333853	0.0641758
Blm	GO:0070244~negative regulation of thymocyte apoptotic process	1	10	10	0.0333853	0.0641758
Ect2	GO:0070301~cellular response to hydrogen peroxide	1	44	2.27273	0.129785	0.164336
E2f7 E2f8	GO:0070365~hepatocyte differentiation	2	6	33.3333	0.000258843	0.00266753
Brca1	GO:0070512~positive regulation of histone H4-K20 methylation	1	1	100	0.00615341	0.0296483
Ect2	GO:0070830~bicellular tight junction assembly	1	25	4	0.0771469	0.109242
Gen1	GO:0071139~resolution of recombination intermediates	1	1	100	0.00615341	0.0296483
Gen1	GO:0071140~resolution of mitotic recombination intermediates	1	2	50	0.00921612	0.035374
Brca1	GO:0071158~positive regulation of cell cycle arrest	1	27	3.7037	0.0828323	0.115529
Esco2	GO:0071168~protein localization to chromatin	1	11	9.09091	0.0363653	0.0671219
Bub1 Knl1	GO:0071173~spindle assembly checkpoint	2	3	66.6667	9.29988e-05	0.00137761
Bub1 Stil	GO:0071174~mitotic spindle checkpoint	2	5	40	0.00019452	0.00225522
Ect2	GO:0071277~cellular response to calcium ion	1	47	2.12766	0.137822	0.173328
Brca1	GO:0071356~cellular response to tumor necrosis factor	1	76	1.31579	0.211832	0.244067
Blm Ect2 Fignl1	GO:0071479~cellular response to ionizing radiation	3	31	9.67742	0.000156373	0.00193381
Stil	GO:0071539~protein localization to centrosome	1	20	5	0.0627811	0.0946821
Brca1	GO:0071681~cellular response to indole-3-methanol	1	5	20	0.0183485	0.0459953
Pole	GO:0071897~DNA biosynthetic process	1	18	5.55556	0.0569733	0.0888113
E2f7	GO:0071930~negative regulation of transcription involved in G1/S transition of mitotic cell cycle	1	3	33.3333	0.0122695	0.0402831
Kif23	GO:0072383~plus-end-directed vesicle transport along microtubule	1	4	25	0.0153136	0.0450902
Brip1	GO:0072520~seminiferous tubule development	1	19	5.26316	0.0598816	0.0914242
Mki67	GO:0072574~hepatocyte proliferation	1	6	16.6667	0.0213742	0.0492536
Blm	GO:0072711~cellular response to hydroxyurea	1	9	11.1111	0.0303962	0.0603047
Blm	GO:0072757~cellular response to camptothecin	1	5	20	0.0183485	0.0459953
Bard1 Brca1	GO:0085020~protein K6-linked ubiquitination	2	8	25	0.000414343	0.00415463
Gen1 Mad2l1 Ndc80	GO:0090267~positive regulation of mitotic cell cycle spindle assembly checkpoint	3	7	42.8571	3.30641e-06	7.66675e-05
Exo1	GO:0090305~nucleic acid phosphodiester bond hydrolysis	1	10	10	0.0333853	0.0641758
Kif11	GO:0090307~mitotic spindle assembly	1	31	3.22581	0.0940998	0.127412
Kif20b	GO:0090316~positive regulation of intracellular protein transport	1	24	4.16667	0.0742912	0.106008
Anln	GO:0090521~glomerular visceral epithelial cell migration	1	4	25	0.0153136	0.0450902
Ect2	GO:0090630~activation of GTPase activity	1	73	1.36986	0.204476	0.237064
Fancd2	GO:0097150~neuronal stem cell population maintenance	1	23	4.34783	0.0714268	0.103513
Plk4	GO:0098535~de novo centriole assembly involved in multi-ciliated epithelial cell differentiation	1	5	20	0.0183485	0.0459953
Ttk	GO:0098768~meiotic prometaphase I	1	1	100	0.00615341	0.0296483
Cenpe	GO:0099607~lateral attachment of mitotic spindle microtubules to kinetochore	1	1	100	0.00615341	0.0296483
Brca1	GO:1902042~negative regulation of extrinsic apoptotic signaling pathway via death domain receptors	1	27	3.7037	0.0828323	0.115529
Mki67	GO:1902275~regulation of chromatin organization	1	2	50	0.00921612	0.035374
Kif14	GO:1903047~mitotic cell cycle process	1	1	100	0.00615341	0.0296483
Ttk	GO:1903096~protein localization to meiotic spindle midzone	1	1	100	0.00615341	0.0296483
Kif14	GO:1903429~regulation of cell maturation	1	1	100	0.00615341	0.0296483
Kif20b	GO:1903438~positive regulation of mitotic cytokinetic process	1	2	50	0.00921612	0.035374
Ccne2	GO:1903827~regulation of cellular protein localization	1	11	9.09091	0.0363653	0.0671219
Anln	GO:1904172~positive regulation of bleb assembly	1	2	50	0.00921612	0.035374
Aurkb	GO:1904355~positive regulation of telomere capping	1	17	5.88235	0.0540561	0.0864431
Mad2l1	GO:1904667~negative regulation of ubiquitin protein ligase activity	1	8	12.5	0.027398	0.0567858
Blm	GO:1905168~positive regulation of double-strand break repair via homologous recombination	1	3	33.3333	0.0122695	0.0402831
Cenpq Ndc80	GO:1905342~positive regulation of protein localization to kinetochore	2	4	50	0.00013922	0.00184467
Stil	GO:1905515~non-motile cilium assembly	1	46	2.17391	0.135151	0.170548
Blm	GO:1990414~replication-born double-strand break repair via sister chromatid exchange	1	4	25	0.0153136	0.0450902
Mki67	GO:1990705~cholangiocyte proliferation	1	2	50	0.00921612	0.035374
Hells	GO:1990830~cellular response to leukemia inhibitory factor	1	277	0.361011	0.578268	0.602634
Brip1	GO:1990918~double-strand break repair involved in meiotic recombination	1	3	33.3333	0.0122695	0.0402831
Kif14	GO:2000045~regulation of G1/S transition of mitotic cell cycle	1	18	5.55556	0.0569733	0.0888113
Kif20b	GO:2000114~regulation of establishment of cell polarity	1	16	6.25	0.05113	0.0839346
E2f7	GO:2000134~negative regulation of G1/S transition of mitotic cell cycle	1	31	3.22581	0.0940998	0.127412
Shcbp1	GO:2000177~regulation of neural precursor cell proliferation	1	13	7.69231	0.0422981	0.0758097
Fancd2	GO:2000348~regulation of CD40 signaling pathway	1	4	25	0.0153136	0.0450902
Brca1	GO:2000378~negative regulation of reactive oxygen species metabolic process	1	28	3.57143	0.0856621	0.119029
Brca1	GO:2000617~positive regulation of histone H3-K9 acetylation	1	8	12.5	0.027398	0.0567858
Brca1	GO:2000620~positive regulation of histone H4-K16 acetylation	1	2	50	0.00921612	0.035374
Kif20b	GO:2001222~regulation of neuron migration	1	17	5.88235	0.0540561	0.0864431
Kif20b	GO:2001224~positive regulation of neuron migration	1	14	7.14286	0.045251	0.0791893
Fignl1 Hells	GO:2001243~negative regulation of intrinsic apoptotic signaling pathway	2	27	7.40741	0.00359968	0.0256824
Bub1	GO:2001244~positive regulation of intrinsic apoptotic signaling pathway	1	30	3.33333	0.0912957	0.126383

## Sheet: GO Terms 2 Gy vs. 0 Gy 24 h (b)
Genes	Process_name	Significant_genes_count	Total_genes_group_count	Percent_significant_genes	P-value	Padj-value
Bub1	GO:0007063~regulation of sister chromatid cohesion	1	1	100	0.00615341	0.0296483
Brip1	GO:0007284~spermatogonial cell division	1	1	100	0.00615341	0.0296483
Kif14	GO:0021685~cerebellar granular layer structural organization	1	1	100	0.00615341	0.0296483
E2f7 E2f8	GO:0032877~positive regulation of DNA endoreduplication	2	2	100	5.59107e-05	0.000942858
E2f8	GO:0033301~cell cycle comprising mitosis without cytokinesis	1	1	100	0.00615341	0.0296483
Ttk	GO:0033316~meiotic spindle assembly checkpoint	1	1	100	0.00615341	0.0296483
Ccna2	GO:0044843~cell cycle G1/S phase transition	1	1	100	0.00615341	0.0296483
Top2a	GO:0045870~positive regulation of single stranded viral RNA replication via double stranded DNA intermediate	1	1	100	0.00615341	0.0296483
Fbxo5	GO:0051442~negative regulation of ubiquitin-protein ligase activity involved in meiotic cell cycle	1	1	100	0.00615341	0.0296483
Brca1	GO:0070512~positive regulation of histone H4-K20 methylation	1	1	100	0.00615341	0.0296483
Gen1	GO:0071139~resolution of recombination intermediates	1	1	100	0.00615341	0.0296483
Ttk	GO:0098768~meiotic prometaphase I	1	1	100	0.00615341	0.0296483
Cenpe	GO:0099607~lateral attachment of mitotic spindle microtubules to kinetochore	1	1	100	0.00615341	0.0296483
Kif14	GO:1903047~mitotic cell cycle process	1	1	100	0.00615341	0.0296483
Ttk	GO:1903096~protein localization to meiotic spindle midzone	1	1	100	0.00615341	0.0296483
Kif14	GO:1903429~regulation of cell maturation	1	1	100	0.00615341	0.0296483
Bub1 Knl1	GO:0071173~spindle assembly checkpoint	2	3	66.6667	9.29988e-05	0.00137761
Cenpe Knl1 Ndc80 Nuf2 Sgo1	GO:0008608~attachment of spindle microtubules to kinetochore	5	9	55.5556	4.68538e-10	2.62732e-08
Fbxo5	GO:0007057~spindle assembly involved in female meiosis I	1	2	50	0.00921612	0.035374
Brip1	GO:0010705~meiotic DNA double-strand break processing involved in reciprocal meiotic recombination	1	2	50	0.00921612	0.035374
Kif14	GO:0021693~cerebellar Purkinje cell layer structural organization	1	2	50	0.00921612	0.035374
Atad2	GO:0031936~negative regulation of chromatin silencing	1	2	50	0.00921612	0.035374
Kif14	GO:0032487~regulation of Rap protein signal transduction	1	2	50	0.00921612	0.035374
Kif14	GO:0033624~negative regulation of integrin activation	1	2	50	0.00921612	0.035374
Top2a	GO:0044774~mitotic DNA integrity checkpoint	1	2	50	0.00921612	0.035374
Brca1	GO:0044818~mitotic G2/M transition checkpoint	1	2	50	0.00921612	0.035374
Pole	GO:0045004~DNA replication proofreading	1	2	50	0.00921612	0.035374
Mad2l1	GO:0045841~negative regulation of mitotic metaphase/anaphase transition	1	2	50	0.00921612	0.035374
Plk4	GO:0046601~positive regulation of centriole replication	1	2	50	0.00921612	0.035374
Fbxo5	GO:0051436~negative regulation of ubiquitin-protein ligase activity involved in mitotic cell cycle	1	2	50	0.00921612	0.035374
Gen1	GO:0071140~resolution of mitotic recombination intermediates	1	2	50	0.00921612	0.035374
Mki67	GO:1902275~regulation of chromatin organization	1	2	50	0.00921612	0.035374
Kif20b	GO:1903438~positive regulation of mitotic cytokinetic process	1	2	50	0.00921612	0.035374
Anln	GO:1904172~positive regulation of bleb assembly	1	2	50	0.00921612	0.035374
Cenpq Ndc80	GO:1905342~positive regulation of protein localization to kinetochore	2	4	50	0.00013922	0.00184467
Mki67	GO:1990705~cholangiocyte proliferation	1	2	50	0.00921612	0.035374
Brca1	GO:2000620~positive regulation of histone H4-K16 acetylation	1	2	50	0.00921612	0.035374
Aurkb Kif23 Kif4	GO:0051256~mitotic spindle midzone assembly	3	7	42.8571	3.30641e-06	7.66675e-05
Gen1 Mad2l1 Ndc80	GO:0090267~positive regulation of mitotic cell cycle spindle assembly checkpoint	3	7	42.8571	3.30641e-06	7.66675e-05
Brca1 Cenpu	GO:0043009~chordate embryonic development	2	5	40	0.00019452	0.00225522
Bub1 Stil	GO:0071174~mitotic spindle checkpoint	2	5	40	0.00019452	0.00225522
Top2a	GO:0000819~sister chromatid segregation	1	3	33.3333	0.0122695	0.0402831
Kif23	GO:0000915~actomyosin contractile ring assembly	1	3	33.3333	0.0122695	0.0402831
Pole	GO:0006272~leading strand elongation	1	3	33.3333	0.0122695	0.0402831
Ticrr	GO:0030174~regulation of DNA-dependent DNA replication initiation	1	3	33.3333	0.0122695	0.0402831
Aurkb	GO:0031577~spindle checkpoint	1	3	33.3333	0.0122695	0.0402831
E2f7 E2f8	GO:0032466~negative regulation of cytokinesis	2	6	33.3333	0.000258843	0.00266753
Esco2	GO:0034421~post-translational protein acetylation	1	3	33.3333	0.0122695	0.0402831
Nusap1	GO:0040001~establishment of mitotic spindle localization	1	3	33.3333	0.0122695	0.0402831
Aurkb	GO:0043988~histone H3-S28 phosphorylation	1	3	33.3333	0.0122695	0.0402831
Cenpe	GO:0050793~regulation of developmental process	1	3	33.3333	0.0122695	0.0402831
Cenpe Cenpf Cenpq Ndc80	GO:0051310~metaphase plate congression	4	12	33.3333	1.45907e-07	4.51095e-06
Cdc6 Cenpe	GO:0051984~positive regulation of chromosome segregation	2	6	33.3333	0.000258843	0.00266753
E2f7 E2f8	GO:0060718~chorionic trophoblast cell differentiation	2	6	33.3333	0.000258843	0.00266753
E2f7 E2f8	GO:0070365~hepatocyte differentiation	2	6	33.3333	0.000258843	0.00266753
E2f7	GO:0071930~negative regulation of transcription involved in G1/S transition of mitotic cell cycle	1	3	33.3333	0.0122695	0.0402831
Blm	GO:1905168~positive regulation of double-strand break repair via homologous recombination	1	3	33.3333	0.0122695	0.0402831
Brip1	GO:1990918~double-strand break repair involved in meiotic recombination	1	3	33.3333	0.0122695	0.0402831
Aurkb Knl1 Ttk	GO:0034501~protein localization to kinetochore	3	10	30	7.82822e-06	0.000170839
Hells	GO:0031508~pericentric heterochromatin assembly	1	4	25	0.0153136	0.0450902
Stil	GO:0033504~floor plate development	1	4	25	0.0153136	0.0450902
Fignl1	GO:0033687~osteoblast proliferation	1	4	25	0.0153136	0.0450902
Cenpi	GO:0034508~centromere complex assembly	1	4	25	0.0153136	0.0450902
Blm	GO:0045950~negative regulation of mitotic recombination	1	4	25	0.0153136	0.0450902
Ttk	GO:0051304~chromosome separation	1	4	25	0.0153136	0.0450902
Top2a	GO:0051309~female meiosis chromosome separation	1	4	25	0.0153136	0.0450902
Cenpe	GO:0051987~positive regulation of attachment of spindle microtubules to kinetochore	1	4	25	0.0153136	0.0450902
Kif23	GO:0072383~plus-end-directed vesicle transport along microtubule	1	4	25	0.0153136	0.0450902
Bard1 Brca1	GO:0085020~protein K6-linked ubiquitination	2	8	25	0.000414343	0.00415463
Anln	GO:0090521~glomerular visceral epithelial cell migration	1	4	25	0.0153136	0.0450902
Blm	GO:1990414~replication-born double-strand break repair via sister chromatid exchange	1	4	25	0.0153136	0.0450902
Fancd2	GO:2000348~regulation of CD40 signaling pathway	1	4	25	0.0153136	0.0450902
Cenpe Fbxo5 Kif20b Mki67	GO:0007088~regulation of mitotic nuclear division	4	18	22.2222	5.78322e-07	1.65044e-05
Dtl Pclaf	GO:0019985~translesion synthesis	2	9	22.2222	0.000505412	0.00436064
Cdc6 Cenpe	GO:0030071~regulation of mitotic metaphase/anaphase transition	2	9	22.2222	0.000505412	0.00436064
Clspn Ticrr	GO:0033314~mitotic DNA replication checkpoint	2	9	22.2222	0.000505412	0.00436064
Cenpe Ndc80	GO:0051315~attachment of mitotic spindle microtubules to kinetochore	2	9	22.2222	0.000505412	0.00436064
Bub1 Mki67	GO:0051983~regulation of chromosome segregation	2	9	22.2222	0.000505412	0.00436064
Top2a	GO:0006266~DNA ligation	1	5	20	0.0183485	0.0459953
Pole	GO:0006287~base-excision repair; gap-filling	1	5	20	0.0183485	0.0459953
Pole	GO:0006297~nucleotide-excision repair; DNA gap filling	1	5	20	0.0183485	0.0459953
Bub1 Cenpe Mad2l1 Ttk	GO:0007094~mitotic spindle assembly checkpoint	4	20	20	8.36198e-07	2.21593e-05
Kif11	GO:0007100~mitotic centrosome separation	1	5	20	0.0183485	0.0459953
Cenpf	GO:0016202~regulation of striated muscle tissue development	1	5	20	0.0183485	0.0459953
Ttk	GO:0016321~female meiosis chromosome segregation	1	5	20	0.0183485	0.0459953
Top2a	GO:0030263~apoptotic chromosome condensation	1	5	20	0.0183485	0.0459953
Aurkb Cdc6 Ect2 Kif14 Kif20b Kif23	GO:0032467~positive regulation of cytokinesis	6	30	20	1.23707e-09	5.73689e-08
Blm	GO:0044806~G-quadruplex DNA unwinding	1	5	20	0.0183485	0.0459953
Cenpe	GO:0045842~positive regulation of mitotic metaphase/anaphase transition	1	5	20	0.0183485	0.0459953
Kif11	GO:0046602~regulation of mitotic centrosome separation	1	5	20	0.0183485	0.0459953
Hells	GO:0046651~lymphocyte proliferation	1	5	20	0.0183485	0.0459953
Blm	GO:0051098~regulation of binding	1	5	20	0.0183485	0.0459953
Ndc80	GO:0051383~kinetochore organization	1	5	20	0.0183485	0.0459953
Brca1	GO:0051572~negative regulation of histone H3-K4 methylation	1	5	20	0.0183485	0.0459953
Bub1	GO:0051754~meiotic sister chromatid cohesion; centromeric	1	5	20	0.0183485	0.0459953
Fbxo5	GO:0060903~positive regulation of meiosis I	1	5	20	0.0183485	0.0459953
Brca1	GO:0071681~cellular response to indole-3-methanol	1	5	20	0.0183485	0.0459953
Blm	GO:0072757~cellular response to camptothecin	1	5	20	0.0183485	0.0459953
Plk4	GO:0098535~de novo centriole assembly involved in multi-ciliated epithelial cell differentiation	1	5	20	0.0183485	0.0459953
Ccna2 Cenpf Kif14	GO:0010389~regulation of G2/M transition of mitotic cell cycle	3	16	18.75	2.61737e-05	0.000539469
Clspn	GO:0000076~DNA replication checkpoint	1	6	16.6667	0.0213742	0.0492536
Blm	GO:0000729~DNA double-strand break processing	1	6	16.6667	0.0213742	0.0492536
Pbk	GO:0032873~negative regulation of stress-activated MAPK cascade	1	6	16.6667	0.0213742	0.0492536
Ttk	GO:0034502~protein localization to chromosome	1	6	16.6667	0.0213742	0.0492536
Sgo1	GO:0045132~meiotic chromosome segregation	1	6	16.6667	0.0213742	0.0492536
Brca1	GO:0051573~negative regulation of histone H3-K9 methylation	1	6	16.6667	0.0213742	0.0492536
Ect2	GO:0051988~regulation of attachment of spindle microtubules to kinetochore	1	6	16.6667	0.0213742	0.0492536
E2f7 E2f8 Plk4	GO:0060707~trophoblast giant cell differentiation	3	18	16.6667	3.57664e-05	0.000663467
Ccne2	GO:0070192~chromosome organization involved in meiotic cell cycle	1	6	16.6667	0.0213742	0.0492536
Mki67	GO:0072574~hepatocyte proliferation	1	6	16.6667	0.0213742	0.0492536
Anln Cep55 Kif23 Kif4 Nusap1	GO:0000281~mitotic cytokinesis	5	32	15.625	9.65813e-08	3.58317e-06
Ncapg Nusap1	GO:0007076~mitotic chromosome condensation	2	13	15.3846	0.000957221	0.00789176
Brca1 Clspn Dtl	GO:0031572~G2 DNA damage checkpoint	3	20	15	4.7416e-05	0.000837683
Top2a	GO:0006265~DNA topological change	1	7	14.2857	0.0243907	0.0541853
Aurkb	GO:0036089~cleavage furrow formation	1	7	14.2857	0.0243907	0.0541853
Stil	GO:0046599~regulation of centriole replication	1	7	14.2857	0.0243907	0.0541853
Bard1	GO:0046826~negative regulation of protein export from nucleus	1	7	14.2857	0.0243907	0.0541853
Brca1	GO:0051574~positive regulation of histone H3-K9 methylation	1	7	14.2857	0.0243907	0.0541853
Blm	GO:0051782~negative regulation of cell division	1	7	14.2857	0.0243907	0.0541853
Brca1 Bub1 Cdca2 Cenpe Cenpf Esco2 Kif11 Knl1 Ndc80 Sgo1 Ska1 Top2a	GO:0007059~chromosome segregation	12	86	13.9535	5.50671e-14	6.80996e-12
Mad2l1 Ndc80 Nusap1	GO:0000070~mitotic sister chromatid segregation	3	22	13.6364	6.13081e-05	0.000988926
Pole	GO:0000731~DNA synthesis involved in DNA repair	1	8	12.5	0.027398	0.0567858
Hells	GO:0010216~maintenance of DNA methylation	1	8	12.5	0.027398	0.0567858
Sgo1	GO:0010457~centriole-centriole cohesion	1	8	12.5	0.027398	0.0567858
Kif14	GO:0021695~cerebellar cortex development	1	8	12.5	0.027398	0.0567858
Top2a	GO:0040016~embryonic cleavage	1	8	12.5	0.027398	0.0567858
Fbxo5	GO:0040020~regulation of meiotic nuclear division	1	8	12.5	0.027398	0.0567858
Fancd2	GO:0045589~regulation of regulatory T cell differentiation	1	8	12.5	0.027398	0.0567858
Fbxo5	GO:0045835~negative regulation of meiotic nuclear division	1	8	12.5	0.027398	0.0567858
Blm	GO:0045910~negative regulation of DNA recombination	1	8	12.5	0.027398	0.0567858
Blm	GO:0061820~telomeric D-loop disassembly	1	8	12.5	0.027398	0.0567858
Mad2l1	GO:1904667~negative regulation of ubiquitin protein ligase activity	1	8	12.5	0.027398	0.0567858
Brca1	GO:2000617~positive regulation of histone H3-K9 acetylation	1	8	12.5	0.027398	0.0567858
Ccne2 Cdc6 Mcm10	GO:0006270~DNA replication initiation	3	26	11.5385	9.65442e-05	0.00137761
Kntc1 Mad2l1 Ttk	GO:0007093~mitotic cell cycle checkpoint	3	26	11.5385	9.65442e-05	0.00137761
Blm Ccna2	GO:0000079~regulation of cyclin-dependent protein serine/threonine kinase activity	2	18	11.1111	0.00171497	0.0138316
Stil	GO:0000578~embryonic axis specification	1	9	11.1111	0.0303962	0.0603047
Brca1	GO:0006301~postreplication repair	1	9	11.1111	0.0303962	0.0603047
Hells	GO:0006346~methylation-dependent chromatin silencing	1	9	11.1111	0.0303962	0.0603047
Kif20b	GO:0035372~protein localization to microtubule	1	9	11.1111	0.0303962	0.0603047
Brca1	GO:0045717~negative regulation of fatty acid biosynthetic process	1	9	11.1111	0.0303962	0.0603047
Brip1	GO:0051026~chiasma assembly	1	9	11.1111	0.0303962	0.0603047
Blm	GO:0072711~cellular response to hydroxyurea	1	9	11.1111	0.0303962	0.0603047
Aurkb Kif11	GO:0007051~spindle organization	2	19	10.5263	0.00189173	0.0149326
Aurkb Ndc80 Stil	GO:0007052~mitotic spindle organization	3	29	10.3448	0.000130187	0.00178886
Cenpe Kif11 Kif14 Kif15 Kif20b Kif23 Kif4	GO:0007018~microtubule-based movement	7	68	10.2941	3.23033e-09	1.33161e-07
Exo1 Top2a	GO:0006259~DNA metabolic process	2	20	10	0.00207677	0.0160517
Ccna2	GO:0016572~histone phosphorylation	1	10	10	0.0333853	0.0641758
Hells	GO:0030098~lymphocyte differentiation	1	10	10	0.0333853	0.0641758
Blm	GO:0046632~alpha-beta T cell differentiation	1	10	10	0.0333853	0.0641758
Kif20b	GO:0070201~regulation of establishment of protein localization	1	10	10	0.0333853	0.0641758
Blm	GO:0070244~negative regulation of thymocyte apoptotic process	1	10	10	0.0333853	0.0641758
Exo1	GO:0090305~nucleic acid phosphodiester bond hydrolysis	1	10	10	0.0333853	0.0641758
Brip1 Ccne2 Fancd2	GO:0007129~synapsis	3	31	9.67742	0.000156373	0.00193381
Blm Ect2 Fignl1	GO:0071479~cellular response to ionizing radiation	3	31	9.67742	0.000156373	0.00193381
Brca1 Stil	GO:0051298~centrosome duplication	2	21	9.52381	0.00227004	0.0168437
Aurkb Cdc6 Cenpe Cenpf Nuf2 Pbk Pole Ska1	GO:0000278~mitotic cell cycle	8	86	9.30233	4.79622e-10	2.62732e-08
Brca1	GO:0009048~dosage compensation by inactivation of X chromosome	1	11	9.09091	0.0363653	0.0671219
E2f7	GO:0030330~DNA damage response; signal transduction by p53 class mediator	1	11	9.09091	0.0363653	0.0671219
Ska1	GO:0031110~regulation of microtubule polymerization or depolymerization	1	11	9.09091	0.0363653	0.0671219
Brca1	GO:0035067~negative regulation of histone acetylation	1	11	9.09091	0.0363653	0.0671219
Blm	GO:0046641~positive regulation of alpha-beta T cell proliferation	1	11	9.09091	0.0363653	0.0671219
Fbxo5	GO:0046785~microtubule polymerization	1	11	9.09091	0.0363653	0.0671219
Esco2	GO:0071168~protein localization to chromatin	1	11	9.09091	0.0363653	0.0671219
Ccne2	GO:1903827~regulation of cellular protein localization	1	11	9.09091	0.0363653	0.0671219
Exo1	GO:0002455~humoral immune response mediated by circulating immunoglobulin	1	12	8.33333	0.0393362	0.0718903
Blm	GO:0044237~cellular metabolic process	1	12	8.33333	0.0393362	0.0718903
Exo1	GO:0016446~somatic hypermutation of immunoglobulin genes	1	13	7.69231	0.0422981	0.0758097
Stil	GO:0030903~notochord development	1	13	7.69231	0.0422981	0.0758097
Brca1	GO:0033147~negative regulation of intracellular estrogen receptor signaling pathway	1	13	7.69231	0.0422981	0.0758097
Shcbp1	GO:2000177~regulation of neural precursor cell proliferation	1	13	7.69231	0.0422981	0.0758097
Fignl1 Hells	GO:2001243~negative regulation of intrinsic apoptotic signaling pathway	2	27	7.40741	0.00359968	0.0256824
Anln Aurkb Bub1 Ccna2 Ccne2 Cdc6 Cdca2 Cenpe Cep55 Ect2 Ercc6l Fbxo5 Hells Kif11 Kif14 Kif20b Kif23 Knl1 Kntc1 Mad2l1 Mis18bp1 Ndc80 Nuf2 Nusap1 Sgo1 Ska1	GO:0051301~cell division	26	360	7.22222	0	0
Top2a	GO:0000712~resolution of meiotic recombination intermediates	1	14	7.14286	0.045251	0.0791893
E2f7 E2f8	GO:0002040~sprouting angiogenesis	2	28	7.14286	0.00384916	0.0259643
Kif14	GO:0007019~microtubule depolymerization	1	14	7.14286	0.045251	0.0791893
Cdc6 Stil	GO:0045737~positive regulation of cyclin-dependent protein serine/threonine kinase activity	2	28	7.14286	0.00384916	0.0259643
Fbxo5 Kif11	GO:0051225~spindle assembly	2	28	7.14286	0.00384916	0.0259643
Brca1	GO:0051571~positive regulation of histone H3-K4 methylation	1	14	7.14286	0.045251	0.0791893
Kif20b	GO:2001224~positive regulation of neuron migration	1	14	7.14286	0.045251	0.0791893
Hells	GO:0001655~urogenital system development	1	15	6.66667	0.048195	0.0820199
Esco2	GO:0006275~regulation of DNA replication	1	15	6.66667	0.048195	0.0820199
Fignl1	GO:0010569~regulation of double-strand break repair via homologous recombination	1	15	6.66667	0.048195	0.0820199
Kif14	GO:0021846~cell proliferation in forebrain	1	15	6.66667	0.048195	0.0820199
Blm	GO:0032508~DNA duplex unwinding	1	15	6.66667	0.048195	0.0820199
Melk	GO:0061351~neural precursor cell proliferation	1	15	6.66667	0.048195	0.0820199
Cenpe Cep55 Kif14	GO:0045184~establishment of protein localization	3	46	6.52174	0.000465808	0.00436064
Brip1 Exo1	GO:0006139~nucleobase-containing compound metabolic process	2	31	6.45161	0.00464437	0.0296483
Cep55	GO:0000920~cell separation after cytokinesis	1	16	6.25	0.05113	0.0839346
Blm	GO:0007095~mitotic G2 DNA damage checkpoint	1	16	6.25	0.05113	0.0839346
Plk4	GO:0007099~centriole replication	1	16	6.25	0.05113	0.0839346
Melk	GO:0008631~intrinsic apoptotic signaling pathway in response to oxidative stress	1	16	6.25	0.05113	0.0839346
Blm	GO:0010165~response to X-ray	1	16	6.25	0.05113	0.0839346
Top2a	GO:0030261~chromosome condensation	1	16	6.25	0.05113	0.0839346
Fancd2	GO:0051090~regulation of sequence-specific DNA binding transcription factor activity	1	16	6.25	0.05113	0.0839346
Kif20b	GO:2000114~regulation of establishment of cell polarity	1	16	6.25	0.05113	0.0839346
Cenpe Kif14	GO:0007080~mitotic metaphase plate congression	2	33	6.06061	0.005213	0.0296483
Blm Cdc6 Dtl Mcm10 Pclaf Pole Ticrr	GO:0006260~DNA replication	7	119	5.88235	1.21432e-07	4.09556e-06
Brca1	GO:0006349~regulation of gene expression by genetic imprinting	1	17	5.88235	0.0540561	0.0864431
Brca1	GO:0033160~positive regulation of protein import into nucleus; translocation	1	17	5.88235	0.0540561	0.0864431
Brca1	GO:0044030~regulation of DNA methylation	1	17	5.88235	0.0540561	0.0864431
Exo1	GO:0045190~isotype switching	1	17	5.88235	0.0540561	0.0864431
Aurkb	GO:1904355~positive regulation of telomere capping	1	17	5.88235	0.0540561	0.0864431
Kif20b	GO:2001222~regulation of neuron migration	1	17	5.88235	0.0540561	0.0864431
Blm Ccne2	GO:0000723~telomere maintenance	2	35	5.71429	0.00581198	0.0296483
Ect2 Kif23	GO:0000910~cytokinesis	2	35	5.71429	0.00581198	0.0296483
Anln Aurkb Brca1 Bub1 Ccna2 Ccne2 Cdc6 Cdca2 Cenpe Cep55 Clspn E2f7 E2f8 Ect2 Ercc6l Esco2 Fancd2 Fbxo5 Hells Kif11 Kif20b Kif23 Knl1 Kntc1 Mad2l1 Melk Mis18bp1 Mki67 Ndc80 Nuf2 Nusap1 Sgo1 Ska1 Ticrr	GO:0007049~cell cycle	34	604	5.62914	0	0
Aurkb	GO:0002903~negative regulation of B cell apoptotic process	1	18	5.55556	0.0569733	0.0888113
Exo1	GO:0006298~mismatch repair	1	18	5.55556	0.0569733	0.0888113
Brca1 Pclaf	GO:0007098~centrosome cycle	2	36	5.55556	0.00612273	0.0296483
Gen1	GO:0010824~regulation of centrosome duplication	1	18	5.55556	0.0569733	0.0888113
Bard1	GO:0042325~regulation of phosphorylation	1	18	5.55556	0.0569733	0.0888113
Pole	GO:0071897~DNA biosynthetic process	1	18	5.55556	0.0569733	0.0888113
Kif14	GO:2000045~regulation of G1/S transition of mitotic cell cycle	1	18	5.55556	0.0569733	0.0888113
Clspn Ect2 Kif14	GO:0032147~activation of protein kinase activity	3	56	5.35714	0.000804037	0.0067795
Fbxo5	GO:0001556~oocyte maturation	1	19	5.26316	0.0598816	0.0914242
Brca1	GO:0035066~positive regulation of histone acetylation	1	19	5.26316	0.0598816	0.0914242
Cdca2	GO:0035307~positive regulation of protein dephosphorylation	1	19	5.26316	0.0598816	0.0914242
Ect2	GO:0042307~positive regulation of protein import into nucleus	1	19	5.26316	0.0598816	0.0914242
Brip1	GO:0072520~seminiferous tubule development	1	19	5.26316	0.0598816	0.0914242
Fancd2	GO:0007276~gamete generation	1	20	5	0.0627811	0.0946821
Cenpf	GO:0021591~ventricular system development	1	20	5	0.0627811	0.0946821
Stil	GO:0071539~protein localization to centrosome	1	20	5	0.0627811	0.0946821
Hells	GO:0006306~DNA methylation	1	21	4.7619	0.0656718	0.0978483
Fbxo5	GO:0016050~vesicle organization	1	21	4.7619	0.0656718	0.0978483
Aurkb	GO:0032465~regulation of cytokinesis	1	21	4.7619	0.0656718	0.0978483
Ndc80	GO:0000132~establishment of mitotic spindle orientation	1	22	4.54545	0.0685537	0.100926
Kif14	GO:0031641~regulation of myelination	1	22	4.54545	0.0685537	0.100926
Pbk	GO:0032435~negative regulation of proteasomal ubiquitin-dependent protein catabolic process	1	22	4.54545	0.0685537	0.100926
Ccne2 Dtl Fignl1 Pclaf Prr11	GO:0051726~regulation of cell cycle	5	112	4.46429	3.06948e-05	0.000599356
Brca1 Ticrr	GO:0010212~response to ionizing radiation	2	45	4.44444	0.00924872	0.035374
Dtl Pclaf	GO:0009411~response to UV	2	46	4.34783	0.00963179	0.0360949
Kif14	GO:0021772~olfactory bulb development	1	23	4.34783	0.0714268	0.103513
Kif14	GO:0031146~SCF-dependent proteasomal ubiquitin-dependent protein catabolic process	1	23	4.34783	0.0714268	0.103513
Aurkb Pbk	GO:0034644~cellular response to UV	2	46	4.34783	0.00963179	0.0360949
Top2a	GO:0045070~positive regulation of viral genome replication	1	23	4.34783	0.0714268	0.103513
Fancd2	GO:0097150~neuronal stem cell population maintenance	1	23	4.34783	0.0714268	0.103513
E2f7 E2f8	GO:0001890~placenta development	2	47	4.25532	0.0100218	0.037181
Brca1	GO:0010575~positive regulation of vascular endothelial growth factor production	1	24	4.16667	0.0742912	0.106008
Blm	GO:0031297~replication fork processing	1	24	4.16667	0.0742912	0.106008
Fancd2	GO:0048854~brain morphogenesis	1	24	4.16667	0.0742912	0.106008
Kif20b	GO:0090316~positive regulation of intracellular protein transport	1	24	4.16667	0.0742912	0.106008
Fancd2	GO:0010332~response to gamma radiation	1	25	4	0.0771469	0.109242
Ect2	GO:0070830~bicellular tight junction assembly	1	25	4	0.0771469	0.109242
Ect2	GO:0045859~regulation of protein kinase activity	1	26	3.84615	0.079994	0.112843
Blm Brca1 Exo1	GO:0006310~DNA recombination	3	80	3.75	0.00215587	0.016323
Clspn	GO:0000077~DNA damage checkpoint	1	27	3.7037	0.0828323	0.115529
Brca1	GO:0071158~positive regulation of cell cycle arrest	1	27	3.7037	0.0828323	0.115529
Brca1	GO:1902042~negative regulation of extrinsic apoptotic signaling pathway via death domain receptors	1	27	3.7037	0.0828323	0.115529
Bard1 Blm Brca1 Brip1 Clspn Dtl E2f7 Exo1 Fancd2 Gen1 Mcm10 Neil3 Pclaf Pole Ticrr Top2a	GO:0006974~cellular response to DNA damage stimulus	16	435	3.67816	4.7351e-13	4.39181e-11
Bard1 Blm Brca1 Brip1 Clspn Exo1 Fancd2 Gen1 Neil3 Pclaf Pole Ticrr	GO:0006281~DNA repair	12	328	3.65854	4.95721e-10	2.62732e-08
Brca1	GO:2000378~negative regulation of reactive oxygen species metabolic process	1	28	3.57143	0.0856621	0.119029
Bub1	GO:2001244~positive regulation of intrinsic apoptotic signaling pathway	1	30	3.33333	0.0912957	0.126383
Brca1 Esco2	GO:0006302~double-strand break repair	2	61	3.27869	0.0161901	0.0459953
Dtl	GO:0006513~protein monoubiquitination	1	31	3.22581	0.0940998	0.127412
Brca1	GO:0045739~positive regulation of DNA repair	1	31	3.22581	0.0940998	0.127412
Nusap1	GO:0045840~positive regulation of mitotic nuclear division	1	31	3.22581	0.0940998	0.127412
Mad2l1	GO:0045930~negative regulation of mitotic cell cycle	1	31	3.22581	0.0940998	0.127412
Kif11	GO:0090307~mitotic spindle assembly	1	31	3.22581	0.0940998	0.127412
E2f7	GO:2000134~negative regulation of G1/S transition of mitotic cell cycle	1	31	3.22581	0.0940998	0.127412
Anln Esco2 Top2a	GO:0002244~hematopoietic progenitor cell differentiation	3	94	3.19149	0.00335505	0.0244063
Ccne2 Pole	GO:0000082~G1/S transition of mitotic cell cycle	2	63	3.1746	0.0171751	0.0459953
Ccna2	GO:0000086~G2/M transition of mitotic cell cycle	1	32	3.125	0.0968952	0.12931
Melk	GO:0030010~establishment of cell polarity	1	32	3.125	0.0968952	0.12931
Aurkb	GO:0032212~positive regulation of telomere maintenance via telomerase	1	32	3.125	0.0968952	0.12931
Kif14	GO:0043523~regulation of neuron apoptotic process	1	32	3.125	0.0968952	0.12931
Neil3	GO:0006284~base-excision repair	1	33	3.0303	0.0996822	0.131609
Ccna2 Cdc6	GO:0048146~positive regulation of fibroblast proliferation	2	66	3.0303	0.0186993	0.04656
Aurkb	GO:0051973~positive regulation of telomerase activity	1	33	3.0303	0.0996822	0.131609
Brca1 Gen1	GO:0000724~double-strand break repair via homologous recombination	2	67	2.98507	0.0192197	0.0472218
Melk Ttk	GO:0018108~peptidyl-tyrosine phosphorylation	2	67	2.98507	0.0192197	0.0472218
Mad2l1	GO:0042177~negative regulation of protein catabolic process	1	35	2.85714	0.105231	0.138442
Pbk Ttk	GO:0018107~peptidyl-threonine phosphorylation	2	71	2.8169	0.0213613	0.0492536
Brca1	GO:0043627~response to estrogen	1	36	2.77778	0.107992	0.140841
Blm	GO:0051276~chromosome organization	1	37	2.7027	0.110746	0.14366
Neil3	GO:0006289~nucleotide-excision repair	1	38	2.63158	0.113491	0.146198
Kif14	GO:0030155~regulation of cell adhesion	1	38	2.63158	0.113491	0.146198
Kif14	GO:0034446~substrate adhesion-dependent cell spreading	1	40	2.5	0.118955	0.152707
Melk Nusap1	GO:0000226~microtubule cytoskeleton organization	2	83	2.40964	0.0283429	0.0584179
Atad2	GO:0006325~chromatin organization	1	42	2.38095	0.124387	0.159129
Shcbp1	GO:0008543~fibroblast growth factor receptor signaling pathway	1	43	2.32558	0.12709	0.162029
Ect2	GO:0070301~cellular response to hydrogen peroxide	1	44	2.27273	0.129785	0.164336
Stil	GO:1905515~non-motile cilium assembly	1	46	2.17391	0.135151	0.170548
Ect2	GO:0071277~cellular response to calcium ion	1	47	2.12766	0.137822	0.173328
Stil	GO:0021915~neural tube development	1	48	2.08333	0.140484	0.17608
Top2a	GO:0042752~regulation of circadian rhythm	1	49	2.04082	0.143138	0.178803
Kif14	GO:0021766~hippocampus development	1	51	1.96078	0.148423	0.184164
Kif14	GO:0021987~cerebral cortex development	1	51	1.96078	0.148423	0.184164
Clspn Pbk Ttk	GO:0018105~peptidyl-serine phosphorylation	3	155	1.93548	0.0128491	0.041816
Kif14	GO:0001558~regulation of cell growth	1	52	1.92308	0.151053	0.185565
Knl1	GO:0010923~negative regulation of phosphatase activity	1	52	1.92308	0.151053	0.185565
Blm	GO:0035690~cellular response to drug	1	52	1.92308	0.151053	0.185565
Kif20b Stil	GO:0001843~neural tube closure	2	105	1.90476	0.0431282	0.0769259
E2f8 Mcm10 Melk Mki67	GO:0008283~cell proliferation	4	212	1.88679	0.00445782	0.0295331
Brca1	GO:0051865~protein autoubiquitination	1	54	1.85185	0.15629	0.191365
Brca1	GO:0008630~intrinsic apoptotic signaling pathway in response to DNA damage	1	56	1.78571	0.161494	0.197087
Stil	GO:0001947~heart looping	1	57	1.75439	0.164085	0.199592
Hells	GO:0006342~chromatin silencing	1	58	1.72414	0.166667	0.202071
Fancd2	GO:0034599~cellular response to oxidative stress	1	60	1.66667	0.171809	0.206952
Fancd2	GO:0050727~regulation of inflammatory response	1	60	1.66667	0.171809	0.206952
Cenpe	GO:0045860~positive regulation of protein kinase activity	1	61	1.63934	0.174368	0.209354
Brca1	GO:0031398~positive regulation of protein ubiquitination	1	63	1.5873	0.179463	0.214776
Aurkb	GO:0032091~negative regulation of protein binding	1	64	1.5625	0.181999	0.216648
Kif20b	GO:0048812~neuron projection morphogenesis	1	66	1.51515	0.187047	0.221707
Brca1	GO:0006633~fatty acid biosynthetic process	1	68	1.47059	0.192065	0.22693
Stil	GO:0007224~smoothened signaling pathway	1	70	1.42857	0.197052	0.230619
Blm	GO:0051259~protein oligomerization	1	70	1.42857	0.197052	0.230619
Ect2	GO:0035023~regulation of Rho protein signal transduction	1	71	1.40845	0.199534	0.232789
Kif14	GO:0030334~regulation of cell migration	1	73	1.36986	0.204476	0.237064
Ect2	GO:0090630~activation of GTPase activity	1	73	1.36986	0.204476	0.237064
Bub1	GO:0009790~embryo development	1	74	1.35135	0.206935	0.239168
Brca1	GO:0071356~cellular response to tumor necrosis factor	1	76	1.31579	0.211832	0.244067
Stil	GO:0030900~forebrain development	1	77	1.2987	0.214269	0.246111
Ect2	GO:0000902~cell morphogenesis	1	78	1.28205	0.216699	0.248133
Brip1	GO:0008584~male gonad development	1	80	1.25	0.221536	0.252892
Bard1 Ect2 Melk Top2a	GO:0043065~positive regulation of apoptotic process	4	322	1.24224	0.0181685	0.0459953
Prr11	GO:0007050~cell cycle arrest	1	81	1.23457	0.223943	0.254856
Stil	GO:0007368~determination of left/right symmetry	1	82	1.21951	0.226344	0.2568
Bard1 Fignl1 Hells Kif14 Mad2l1 Stil	GO:0043066~negative regulation of apoptotic process	6	500	1.2	0.00464874	0.0296483
Fbxo5	GO:0007346~regulation of mitotic cell cycle	1	84	1.19048	0.231122	0.261422
Pbk	GO:0001933~negative regulation of protein phosphorylation	1	89	1.1236	0.242942	0.2723
Brip1	GO:0007286~spermatid development	1	89	1.1236	0.242942	0.2723
Pbk	GO:0050728~negative regulation of inflammatory response	1	89	1.1236	0.242942	0.2723
Melk Ttk	GO:0046777~protein autophosphorylation	2	179	1.11732	0.10738	0.140771
Aurkb Bub1 Melk Pbk Plk4 Ttk	GO:0006468~protein phosphorylation	6	565	1.06195	0.00824813	0.035374
Exo1 Mki67	GO:0051321~meiotic cell cycle	2	200	1	0.128559	0.163341
Aurkb Bub1 Melk Pbk Plk4 Ttk	GO:0016310~phosphorylation	6	611	0.981997	0.0117899	0.0402831
Fignl1	GO:0001649~osteoblast differentiation	1	102	0.980392	0.272841	0.304892
Ect2	GO:0045666~positive regulation of neuron differentiation	1	104	0.961538	0.277337	0.308985
Dtl	GO:0000209~protein polyubiquitination	1	110	0.909091	0.29066	0.322858
Cenpf	GO:0001822~kidney development	1	113	0.884956	0.29723	0.329171
Stil	GO:0035264~multicellular organism growth	1	121	0.826446	0.314459	0.347215
Brca1	GO:0045766~positive regulation of angiogenesis	1	123	0.813008	0.318701	0.350855
Bard1 Brca1	GO:0016567~protein ubiquitination	2	250	0.8	0.182194	0.216648
Ect2	GO:0043123~positive regulation of I-kappaB kinase/NF-kappaB signaling	1	127	0.787402	0.327107	0.357984
Top2a	GO:0048511~rhythmic process	1	128	0.78125	0.329193	0.359207
Atad2 Blm Brca1 Ccna2	GO:0045893~positive regulation of transcription; DNA-templated	4	585	0.683761	0.108193	0.140841
Ect2	GO:0043547~positive regulation of GTPase activity	1	149	0.671141	0.371547	0.401877
Kif14	GO:0043161~proteasome-mediated ubiquitin-dependent protein catabolic process	1	150	0.666667	0.373497	0.402812
Dtl	GO:0006511~ubiquitin-dependent protein catabolic process	1	153	0.653595	0.37931	0.407896
Brca1	GO:0006631~fatty acid metabolic process	1	155	0.645161	0.383156	0.410841
Brca1 Cenpf Depdc1a	GO:0045892~negative regulation of transcription; DNA-templated	3	488	0.614754	0.192811	0.227088
Kif14	GO:0043524~negative regulation of neuron apoptotic process	1	163	0.613497	0.398307	0.424632
Atad2 Brca1 Cenpk E2f7 E2f8 Top2a	GO:0045944~positive regulation of transcription from RNA polymerase II promoter	6	1029	0.58309	0.0988954	0.131506
Brip1 E2f7	GO:0008285~negative regulation of cell proliferation	2	376	0.531915	0.325196	0.356946
Depdc1a Ect2	GO:0035556~intracellular signal transduction	2	407	0.4914	0.360044	0.390574
Ect2	GO:0051260~protein homooligomerization	1	210	0.47619	0.480194	0.506113
Brca1	GO:0042127~regulation of cell proliferation	1	228	0.438596	0.508557	0.534489
Kif14 Kif20b	GO:0008284~positive regulation of cell proliferation	2	474	0.421941	0.432936	0.458913
Aurkb E2f7 E2f8	GO:0000122~negative regulation of transcription from RNA polymerase II promoter	3	740	0.405405	0.402577	0.427955
Cenpe Fancd2 Hells Stil	GO:0007275~multicellular organism development	4	1032	0.387597	0.396822	0.424268
Atad2 Brca1 Cenpu Depdc1a E2f7 E2f8 Hells	GO:0006351~transcription; DNA-templated	7	1851	0.378174	0.347483	0.378053
Hells	GO:1990830~cellular response to leukemia inhibitory factor	1	277	0.361011	0.578268	0.602634
Brip1	GO:0010629~negative regulation of gene expression	1	279	0.358423	0.580896	0.603677
Bub1 Melk	GO:0006915~apoptotic process	2	559	0.357782	0.518819	0.543734
Stil	GO:0001701~in utero embryonic development	1	288	0.347222	0.592525	0.614041
Cenpf Ect2	GO:0015031~protein transport	2	581	0.344234	0.539643	0.563965
Atad2 Brca1 Cenpu Depdc1a E2f7 E2f8 Hells	GO:0006355~regulation of transcription; DNA-templated	7	2074	0.337512	0.462905	0.489282
Svop	GO:0055085~transmembrane transport	1	355	0.28169	0.669654	0.692038
Brip1	GO:0007283~spermatogenesis	1	378	0.26455	0.692659	0.713823
Exo1	GO:0002376~immune system process	1	384	0.260417	0.698396	0.717742
Brip1	GO:0006357~regulation of transcription from RNA polymerase II promoter	1	391	0.255754	0.704956	0.722482
Ect2	GO:0007399~nervous system development	1	412	0.242718	0.723804	0.739488
Brca1	GO:0010628~positive regulation of gene expression	1	414	0.241546	0.725536	0.739488
Neil3	GO:0008152~metabolic process	1	438	0.228311	0.745502	0.757757
Brca1	GO:0006629~lipid metabolic process	1	457	0.218818	0.760288	0.770674
Troap	GO:0007155~cell adhesion	1	526	0.190114	0.807204	0.816002
Ect2	GO:0030154~cell differentiation	1	824	0.121359	0.925346	0.93289
Ect2 Svop	GO:0006810~transport	2	1810	0.110497	0.979241	0.983555
Depdc1a	GO:0007165~signal transduction	1	1245	0.0803213	0.980903	0.983555
Cenpi Ckap2l Troap	GO:0008150~biological_process	3	6880	0.0436047	1	1

## Sheet: GO Terms 2 Gy vs. 0 Gy 24 h (c)
Genes	Process_name	Significant_genes_count	Total_genes_group_count	Percent_significant_genes	P-value	Padj-value
Anln Aurkb Bub1 Ccna2 Ccne2 Cdc6 Cdca2 Cenpe Cep55 Ect2 Ercc6l Fbxo5 Hells Kif11 Kif14 Kif20b Kif23 Knl1 Kntc1 Mad2l1 Mis18bp1 Ndc80 Nuf2 Nusap1 Sgo1 Ska1	GO:0051301~cell division	26	360	7.22222	0	0
Anln Aurkb Brca1 Bub1 Ccna2 Ccne2 Cdc6 Cdca2 Cenpe Cep55 Clspn E2f7 E2f8 Ect2 Ercc6l Esco2 Fancd2 Fbxo5 Hells Kif11 Kif20b Kif23 Knl1 Kntc1 Mad2l1 Melk Mis18bp1 Mki67 Ndc80 Nuf2 Nusap1 Sgo1 Ska1 Ticrr	GO:0007049~cell cycle	34	604	5.62914	0	0
Brca1 Bub1 Cdca2 Cenpe Cenpf Esco2 Kif11 Knl1 Ndc80 Sgo1 Ska1 Top2a	GO:0007059~chromosome segregation	12	86	13.9535	5.50671e-14	6.80996e-12
Bard1 Blm Brca1 Brip1 Clspn Dtl E2f7 Exo1 Fancd2 Gen1 Mcm10 Neil3 Pclaf Pole Ticrr Top2a	GO:0006974~cellular response to DNA damage stimulus	16	435	3.67816	4.7351e-13	4.39181e-11
Cenpe Knl1 Ndc80 Nuf2 Sgo1	GO:0008608~attachment of spindle microtubules to kinetochore	5	9	55.5556	4.68538e-10	2.62732e-08
Aurkb Cdc6 Cenpe Cenpf Nuf2 Pbk Pole Ska1	GO:0000278~mitotic cell cycle	8	86	9.30233	4.79622e-10	2.62732e-08
Bard1 Blm Brca1 Brip1 Clspn Exo1 Fancd2 Gen1 Neil3 Pclaf Pole Ticrr	GO:0006281~DNA repair	12	328	3.65854	4.95721e-10	2.62732e-08
Aurkb Cdc6 Ect2 Kif14 Kif20b Kif23	GO:0032467~positive regulation of cytokinesis	6	30	20	1.23707e-09	5.73689e-08
Cenpe Kif11 Kif14 Kif15 Kif20b Kif23 Kif4	GO:0007018~microtubule-based movement	7	68	10.2941	3.23033e-09	1.33161e-07
Anln Cep55 Kif23 Kif4 Nusap1	GO:0000281~mitotic cytokinesis	5	32	15.625	9.65813e-08	3.58317e-06
Blm Cdc6 Dtl Mcm10 Pclaf Pole Ticrr	GO:0006260~DNA replication	7	119	5.88235	1.21432e-07	4.09556e-06
Cenpe Cenpf Cenpq Ndc80	GO:0051310~metaphase plate congression	4	12	33.3333	1.45907e-07	4.51095e-06
Cenpe Fbxo5 Kif20b Mki67	GO:0007088~regulation of mitotic nuclear division	4	18	22.2222	5.78322e-07	1.65044e-05
Bub1 Cenpe Mad2l1 Ttk	GO:0007094~mitotic spindle assembly checkpoint	4	20	20	8.36198e-07	2.21593e-05
Aurkb Kif23 Kif4	GO:0051256~mitotic spindle midzone assembly	3	7	42.8571	3.30641e-06	7.66675e-05
Gen1 Mad2l1 Ndc80	GO:0090267~positive regulation of mitotic cell cycle spindle assembly checkpoint	3	7	42.8571	3.30641e-06	7.66675e-05
Aurkb Knl1 Ttk	GO:0034501~protein localization to kinetochore	3	10	30	7.82822e-06	0.000170839
Ccna2 Cenpf Kif14	GO:0010389~regulation of G2/M transition of mitotic cell cycle	3	16	18.75	2.61737e-05	0.000539469
Ccne2 Dtl Fignl1 Pclaf Prr11	GO:0051726~regulation of cell cycle	5	112	4.46429	3.06948e-05	0.000599356
E2f7 E2f8 Plk4	GO:0060707~trophoblast giant cell differentiation	3	18	16.6667	3.57664e-05	0.000663467
Brca1 Clspn Dtl	GO:0031572~G2 DNA damage checkpoint	3	20	15	4.7416e-05	0.000837683
E2f7 E2f8	GO:0032877~positive regulation of DNA endoreduplication	2	2	100	5.59107e-05	0.000942858
Mad2l1 Ndc80 Nusap1	GO:0000070~mitotic sister chromatid segregation	3	22	13.6364	6.13081e-05	0.000988926
Bub1 Knl1	GO:0071173~spindle assembly checkpoint	2	3	66.6667	9.29988e-05	0.00137761
Ccne2 Cdc6 Mcm10	GO:0006270~DNA replication initiation	3	26	11.5385	9.65442e-05	0.00137761
Kntc1 Mad2l1 Ttk	GO:0007093~mitotic cell cycle checkpoint	3	26	11.5385	9.65442e-05	0.00137761
Aurkb Ndc80 Stil	GO:0007052~mitotic spindle organization	3	29	10.3448	0.000130187	0.00178886
Cenpq Ndc80	GO:1905342~positive regulation of protein localization to kinetochore	2	4	50	0.00013922	0.00184467
Brip1 Ccne2 Fancd2	GO:0007129~synapsis	3	31	9.67742	0.000156373	0.00193381
Blm Ect2 Fignl1	GO:0071479~cellular response to ionizing radiation	3	31	9.67742	0.000156373	0.00193381
Brca1 Cenpu	GO:0043009~chordate embryonic development	2	5	40	0.00019452	0.00225522
Bub1 Stil	GO:0071174~mitotic spindle checkpoint	2	5	40	0.00019452	0.00225522
E2f7 E2f8	GO:0032466~negative regulation of cytokinesis	2	6	33.3333	0.000258843	0.00266753
Cdc6 Cenpe	GO:0051984~positive regulation of chromosome segregation	2	6	33.3333	0.000258843	0.00266753
E2f7 E2f8	GO:0060718~chorionic trophoblast cell differentiation	2	6	33.3333	0.000258843	0.00266753
E2f7 E2f8	GO:0070365~hepatocyte differentiation	2	6	33.3333	0.000258843	0.00266753
Bard1 Brca1	GO:0085020~protein K6-linked ubiquitination	2	8	25	0.000414343	0.00415463
Dtl Pclaf	GO:0019985~translesion synthesis	2	9	22.2222	0.000505412	0.00436064
Cdc6 Cenpe	GO:0030071~regulation of mitotic metaphase/anaphase transition	2	9	22.2222	0.000505412	0.00436064
Clspn Ticrr	GO:0033314~mitotic DNA replication checkpoint	2	9	22.2222	0.000505412	0.00436064
Cenpe Ndc80	GO:0051315~attachment of mitotic spindle microtubules to kinetochore	2	9	22.2222	0.000505412	0.00436064
Bub1 Mki67	GO:0051983~regulation of chromosome segregation	2	9	22.2222	0.000505412	0.00436064
Cenpe Cep55 Kif14	GO:0045184~establishment of protein localization	3	46	6.52174	0.000465808	0.00436064
Clspn Ect2 Kif14	GO:0032147~activation of protein kinase activity	3	56	5.35714	0.000804037	0.0067795
Ncapg Nusap1	GO:0007076~mitotic chromosome condensation	2	13	15.3846	0.000957221	0.00789176
Blm Ccna2	GO:0000079~regulation of cyclin-dependent protein serine/threonine kinase activity	2	18	11.1111	0.00171497	0.0138316
Aurkb Kif11	GO:0007051~spindle organization	2	19	10.5263	0.00189173	0.0149326
Exo1 Top2a	GO:0006259~DNA metabolic process	2	20	10	0.00207677	0.0160517
Blm Brca1 Exo1	GO:0006310~DNA recombination	3	80	3.75	0.00215587	0.016323
Brca1 Stil	GO:0051298~centrosome duplication	2	21	9.52381	0.00227004	0.0168437
Anln Esco2 Top2a	GO:0002244~hematopoietic progenitor cell differentiation	3	94	3.19149	0.00335505	0.0244063
Fignl1 Hells	GO:2001243~negative regulation of intrinsic apoptotic signaling pathway	2	27	7.40741	0.00359968	0.0256824
E2f7 E2f8	GO:0002040~sprouting angiogenesis	2	28	7.14286	0.00384916	0.0259643
Cdc6 Stil	GO:0045737~positive regulation of cyclin-dependent protein serine/threonine kinase activity	2	28	7.14286	0.00384916	0.0259643
Fbxo5 Kif11	GO:0051225~spindle assembly	2	28	7.14286	0.00384916	0.0259643
E2f8 Mcm10 Melk Mki67	GO:0008283~cell proliferation	4	212	1.88679	0.00445782	0.0295331
Bub1	GO:0007063~regulation of sister chromatid cohesion	1	1	100	0.00615341	0.0296483
Brip1	GO:0007284~spermatogonial cell division	1	1	100	0.00615341	0.0296483
Kif14	GO:0021685~cerebellar granular layer structural organization	1	1	100	0.00615341	0.0296483
E2f8	GO:0033301~cell cycle comprising mitosis without cytokinesis	1	1	100	0.00615341	0.0296483
Ttk	GO:0033316~meiotic spindle assembly checkpoint	1	1	100	0.00615341	0.0296483
Ccna2	GO:0044843~cell cycle G1/S phase transition	1	1	100	0.00615341	0.0296483
Top2a	GO:0045870~positive regulation of single stranded viral RNA replication via double stranded DNA intermediate	1	1	100	0.00615341	0.0296483
Fbxo5	GO:0051442~negative regulation of ubiquitin-protein ligase activity involved in meiotic cell cycle	1	1	100	0.00615341	0.0296483
Brca1	GO:0070512~positive regulation of histone H4-K20 methylation	1	1	100	0.00615341	0.0296483
Gen1	GO:0071139~resolution of recombination intermediates	1	1	100	0.00615341	0.0296483
Ttk	GO:0098768~meiotic prometaphase I	1	1	100	0.00615341	0.0296483
Cenpe	GO:0099607~lateral attachment of mitotic spindle microtubules to kinetochore	1	1	100	0.00615341	0.0296483
Kif14	GO:1903047~mitotic cell cycle process	1	1	100	0.00615341	0.0296483
Ttk	GO:1903096~protein localization to meiotic spindle midzone	1	1	100	0.00615341	0.0296483
Kif14	GO:1903429~regulation of cell maturation	1	1	100	0.00615341	0.0296483
Brip1 Exo1	GO:0006139~nucleobase-containing compound metabolic process	2	31	6.45161	0.00464437	0.0296483
Cenpe Kif14	GO:0007080~mitotic metaphase plate congression	2	33	6.06061	0.005213	0.0296483
Blm Ccne2	GO:0000723~telomere maintenance	2	35	5.71429	0.00581198	0.0296483
Ect2 Kif23	GO:0000910~cytokinesis	2	35	5.71429	0.00581198	0.0296483
Brca1 Pclaf	GO:0007098~centrosome cycle	2	36	5.55556	0.00612273	0.0296483
Bard1 Fignl1 Hells Kif14 Mad2l1 Stil	GO:0043066~negative regulation of apoptotic process	6	500	1.2	0.00464874	0.0296483
Fbxo5	GO:0007057~spindle assembly involved in female meiosis I	1	2	50	0.00921612	0.035374
Brip1	GO:0010705~meiotic DNA double-strand break processing involved in reciprocal meiotic recombination	1	2	50	0.00921612	0.035374
Kif14	GO:0021693~cerebellar Purkinje cell layer structural organization	1	2	50	0.00921612	0.035374
Atad2	GO:0031936~negative regulation of chromatin silencing	1	2	50	0.00921612	0.035374
Kif14	GO:0032487~regulation of Rap protein signal transduction	1	2	50	0.00921612	0.035374
Kif14	GO:0033624~negative regulation of integrin activation	1	2	50	0.00921612	0.035374
Top2a	GO:0044774~mitotic DNA integrity checkpoint	1	2	50	0.00921612	0.035374
Brca1	GO:0044818~mitotic G2/M transition checkpoint	1	2	50	0.00921612	0.035374
Pole	GO:0045004~DNA replication proofreading	1	2	50	0.00921612	0.035374
Mad2l1	GO:0045841~negative regulation of mitotic metaphase/anaphase transition	1	2	50	0.00921612	0.035374
Plk4	GO:0046601~positive regulation of centriole replication	1	2	50	0.00921612	0.035374
Fbxo5	GO:0051436~negative regulation of ubiquitin-protein ligase activity involved in mitotic cell cycle	1	2	50	0.00921612	0.035374
Gen1	GO:0071140~resolution of mitotic recombination intermediates	1	2	50	0.00921612	0.035374
Mki67	GO:1902275~regulation of chromatin organization	1	2	50	0.00921612	0.035374
Kif20b	GO:1903438~positive regulation of mitotic cytokinetic process	1	2	50	0.00921612	0.035374
Anln	GO:1904172~positive regulation of bleb assembly	1	2	50	0.00921612	0.035374
Mki67	GO:1990705~cholangiocyte proliferation	1	2	50	0.00921612	0.035374
Brca1	GO:2000620~positive regulation of histone H4-K16 acetylation	1	2	50	0.00921612	0.035374
Brca1 Ticrr	GO:0010212~response to ionizing radiation	2	45	4.44444	0.00924872	0.035374
Aurkb Bub1 Melk Pbk Plk4 Ttk	GO:0006468~protein phosphorylation	6	565	1.06195	0.00824813	0.035374
Dtl Pclaf	GO:0009411~response to UV	2	46	4.34783	0.00963179	0.0360949
Aurkb Pbk	GO:0034644~cellular response to UV	2	46	4.34783	0.00963179	0.0360949
E2f7 E2f8	GO:0001890~placenta development	2	47	4.25532	0.0100218	0.037181
Top2a	GO:0000819~sister chromatid segregation	1	3	33.3333	0.0122695	0.0402831
Kif23	GO:0000915~actomyosin contractile ring assembly	1	3	33.3333	0.0122695	0.0402831
Pole	GO:0006272~leading strand elongation	1	3	33.3333	0.0122695	0.0402831
Ticrr	GO:0030174~regulation of DNA-dependent DNA replication initiation	1	3	33.3333	0.0122695	0.0402831
Aurkb	GO:0031577~spindle checkpoint	1	3	33.3333	0.0122695	0.0402831
Esco2	GO:0034421~post-translational protein acetylation	1	3	33.3333	0.0122695	0.0402831
Nusap1	GO:0040001~establishment of mitotic spindle localization	1	3	33.3333	0.0122695	0.0402831
Aurkb	GO:0043988~histone H3-S28 phosphorylation	1	3	33.3333	0.0122695	0.0402831
Cenpe	GO:0050793~regulation of developmental process	1	3	33.3333	0.0122695	0.0402831
E2f7	GO:0071930~negative regulation of transcription involved in G1/S transition of mitotic cell cycle	1	3	33.3333	0.0122695	0.0402831
Blm	GO:1905168~positive regulation of double-strand break repair via homologous recombination	1	3	33.3333	0.0122695	0.0402831
Brip1	GO:1990918~double-strand break repair involved in meiotic recombination	1	3	33.3333	0.0122695	0.0402831
Aurkb Bub1 Melk Pbk Plk4 Ttk	GO:0016310~phosphorylation	6	611	0.981997	0.0117899	0.0402831
Clspn Pbk Ttk	GO:0018105~peptidyl-serine phosphorylation	3	155	1.93548	0.0128491	0.041816
Hells	GO:0031508~pericentric heterochromatin assembly	1	4	25	0.0153136	0.0450902
Stil	GO:0033504~floor plate development	1	4	25	0.0153136	0.0450902
Fignl1	GO:0033687~osteoblast proliferation	1	4	25	0.0153136	0.0450902
Cenpi	GO:0034508~centromere complex assembly	1	4	25	0.0153136	0.0450902
Blm	GO:0045950~negative regulation of mitotic recombination	1	4	25	0.0153136	0.0450902
Ttk	GO:0051304~chromosome separation	1	4	25	0.0153136	0.0450902
Top2a	GO:0051309~female meiosis chromosome separation	1	4	25	0.0153136	0.0450902
Cenpe	GO:0051987~positive regulation of attachment of spindle microtubules to kinetochore	1	4	25	0.0153136	0.0450902
Kif23	GO:0072383~plus-end-directed vesicle transport along microtubule	1	4	25	0.0153136	0.0450902
Anln	GO:0090521~glomerular visceral epithelial cell migration	1	4	25	0.0153136	0.0450902
Blm	GO:1990414~replication-born double-strand break repair via sister chromatid exchange	1	4	25	0.0153136	0.0450902
Fancd2	GO:2000348~regulation of CD40 signaling pathway	1	4	25	0.0153136	0.0450902
Top2a	GO:0006266~DNA ligation	1	5	20	0.0183485	0.0459953
Pole	GO:0006287~base-excision repair; gap-filling	1	5	20	0.0183485	0.0459953
Pole	GO:0006297~nucleotide-excision repair; DNA gap filling	1	5	20	0.0183485	0.0459953
Kif11	GO:0007100~mitotic centrosome separation	1	5	20	0.0183485	0.0459953
Cenpf	GO:0016202~regulation of striated muscle tissue development	1	5	20	0.0183485	0.0459953
Ttk	GO:0016321~female meiosis chromosome segregation	1	5	20	0.0183485	0.0459953
Top2a	GO:0030263~apoptotic chromosome condensation	1	5	20	0.0183485	0.0459953
Blm	GO:0044806~G-quadruplex DNA unwinding	1	5	20	0.0183485	0.0459953
Cenpe	GO:0045842~positive regulation of mitotic metaphase/anaphase transition	1	5	20	0.0183485	0.0459953
Kif11	GO:0046602~regulation of mitotic centrosome separation	1	5	20	0.0183485	0.0459953
Hells	GO:0046651~lymphocyte proliferation	1	5	20	0.0183485	0.0459953
Blm	GO:0051098~regulation of binding	1	5	20	0.0183485	0.0459953
Ndc80	GO:0051383~kinetochore organization	1	5	20	0.0183485	0.0459953
Brca1	GO:0051572~negative regulation of histone H3-K4 methylation	1	5	20	0.0183485	0.0459953
Bub1	GO:0051754~meiotic sister chromatid cohesion; centromeric	1	5	20	0.0183485	0.0459953
Fbxo5	GO:0060903~positive regulation of meiosis I	1	5	20	0.0183485	0.0459953
Brca1	GO:0071681~cellular response to indole-3-methanol	1	5	20	0.0183485	0.0459953
Blm	GO:0072757~cellular response to camptothecin	1	5	20	0.0183485	0.0459953
Plk4	GO:0098535~de novo centriole assembly involved in multi-ciliated epithelial cell differentiation	1	5	20	0.0183485	0.0459953
Brca1 Esco2	GO:0006302~double-strand break repair	2	61	3.27869	0.0161901	0.0459953
Ccne2 Pole	GO:0000082~G1/S transition of mitotic cell cycle	2	63	3.1746	0.0171751	0.0459953
Bard1 Ect2 Melk Top2a	GO:0043065~positive regulation of apoptotic process	4	322	1.24224	0.0181685	0.0459953
Ccna2 Cdc6	GO:0048146~positive regulation of fibroblast proliferation	2	66	3.0303	0.0186993	0.04656
Brca1 Gen1	GO:0000724~double-strand break repair via homologous recombination	2	67	2.98507	0.0192197	0.0472218
Melk Ttk	GO:0018108~peptidyl-tyrosine phosphorylation	2	67	2.98507	0.0192197	0.0472218
Clspn	GO:0000076~DNA replication checkpoint	1	6	16.6667	0.0213742	0.0492536
Blm	GO:0000729~DNA double-strand break processing	1	6	16.6667	0.0213742	0.0492536
Pbk	GO:0032873~negative regulation of stress-activated MAPK cascade	1	6	16.6667	0.0213742	0.0492536
Ttk	GO:0034502~protein localization to chromosome	1	6	16.6667	0.0213742	0.0492536
Sgo1	GO:0045132~meiotic chromosome segregation	1	6	16.6667	0.0213742	0.0492536
Brca1	GO:0051573~negative regulation of histone H3-K9 methylation	1	6	16.6667	0.0213742	0.0492536
Ect2	GO:0051988~regulation of attachment of spindle microtubules to kinetochore	1	6	16.6667	0.0213742	0.0492536
Ccne2	GO:0070192~chromosome organization involved in meiotic cell cycle	1	6	16.6667	0.0213742	0.0492536
Mki67	GO:0072574~hepatocyte proliferation	1	6	16.6667	0.0213742	0.0492536
Pbk Ttk	GO:0018107~peptidyl-threonine phosphorylation	2	71	2.8169	0.0213613	0.0492536
Top2a	GO:0006265~DNA topological change	1	7	14.2857	0.0243907	0.0541853
Aurkb	GO:0036089~cleavage furrow formation	1	7	14.2857	0.0243907	0.0541853
Stil	GO:0046599~regulation of centriole replication	1	7	14.2857	0.0243907	0.0541853
Bard1	GO:0046826~negative regulation of protein export from nucleus	1	7	14.2857	0.0243907	0.0541853
Brca1	GO:0051574~positive regulation of histone H3-K9 methylation	1	7	14.2857	0.0243907	0.0541853
Blm	GO:0051782~negative regulation of cell division	1	7	14.2857	0.0243907	0.0541853
Pole	GO:0000731~DNA synthesis involved in DNA repair	1	8	12.5	0.027398	0.0567858
Hells	GO:0010216~maintenance of DNA methylation	1	8	12.5	0.027398	0.0567858
Sgo1	GO:0010457~centriole-centriole cohesion	1	8	12.5	0.027398	0.0567858
Kif14	GO:0021695~cerebellar cortex development	1	8	12.5	0.027398	0.0567858
Top2a	GO:0040016~embryonic cleavage	1	8	12.5	0.027398	0.0567858
Fbxo5	GO:0040020~regulation of meiotic nuclear division	1	8	12.5	0.027398	0.0567858
Fancd2	GO:0045589~regulation of regulatory T cell differentiation	1	8	12.5	0.027398	0.0567858
Fbxo5	GO:0045835~negative regulation of meiotic nuclear division	1	8	12.5	0.027398	0.0567858
Blm	GO:0045910~negative regulation of DNA recombination	1	8	12.5	0.027398	0.0567858
Blm	GO:0061820~telomeric D-loop disassembly	1	8	12.5	0.027398	0.0567858
Mad2l1	GO:1904667~negative regulation of ubiquitin protein ligase activity	1	8	12.5	0.027398	0.0567858
Brca1	GO:2000617~positive regulation of histone H3-K9 acetylation	1	8	12.5	0.027398	0.0567858
Melk Nusap1	GO:0000226~microtubule cytoskeleton organization	2	83	2.40964	0.0283429	0.0584179
Stil	GO:0000578~embryonic axis specification	1	9	11.1111	0.0303962	0.0603047
Brca1	GO:0006301~postreplication repair	1	9	11.1111	0.0303962	0.0603047
Hells	GO:0006346~methylation-dependent chromatin silencing	1	9	11.1111	0.0303962	0.0603047
Kif20b	GO:0035372~protein localization to microtubule	1	9	11.1111	0.0303962	0.0603047
Brca1	GO:0045717~negative regulation of fatty acid biosynthetic process	1	9	11.1111	0.0303962	0.0603047
Brip1	GO:0051026~chiasma assembly	1	9	11.1111	0.0303962	0.0603047
Blm	GO:0072711~cellular response to hydroxyurea	1	9	11.1111	0.0303962	0.0603047
Ccna2	GO:0016572~histone phosphorylation	1	10	10	0.0333853	0.0641758
Hells	GO:0030098~lymphocyte differentiation	1	10	10	0.0333853	0.0641758
Blm	GO:0046632~alpha-beta T cell differentiation	1	10	10	0.0333853	0.0641758
Kif20b	GO:0070201~regulation of establishment of protein localization	1	10	10	0.0333853	0.0641758
Blm	GO:0070244~negative regulation of thymocyte apoptotic process	1	10	10	0.0333853	0.0641758
Exo1	GO:0090305~nucleic acid phosphodiester bond hydrolysis	1	10	10	0.0333853	0.0641758
Brca1	GO:0009048~dosage compensation by inactivation of X chromosome	1	11	9.09091	0.0363653	0.0671219
E2f7	GO:0030330~DNA damage response; signal transduction by p53 class mediator	1	11	9.09091	0.0363653	0.0671219
Ska1	GO:0031110~regulation of microtubule polymerization or depolymerization	1	11	9.09091	0.0363653	0.0671219
Brca1	GO:0035067~negative regulation of histone acetylation	1	11	9.09091	0.0363653	0.0671219
Blm	GO:0046641~positive regulation of alpha-beta T cell proliferation	1	11	9.09091	0.0363653	0.0671219
Fbxo5	GO:0046785~microtubule polymerization	1	11	9.09091	0.0363653	0.0671219
Esco2	GO:0071168~protein localization to chromatin	1	11	9.09091	0.0363653	0.0671219
Ccne2	GO:1903827~regulation of cellular protein localization	1	11	9.09091	0.0363653	0.0671219
Exo1	GO:0002455~humoral immune response mediated by circulating immunoglobulin	1	12	8.33333	0.0393362	0.0718903
Blm	GO:0044237~cellular metabolic process	1	12	8.33333	0.0393362	0.0718903
Exo1	GO:0016446~somatic hypermutation of immunoglobulin genes	1	13	7.69231	0.0422981	0.0758097
Stil	GO:0030903~notochord development	1	13	7.69231	0.0422981	0.0758097
Brca1	GO:0033147~negative regulation of intracellular estrogen receptor signaling pathway	1	13	7.69231	0.0422981	0.0758097
Shcbp1	GO:2000177~regulation of neural precursor cell proliferation	1	13	7.69231	0.0422981	0.0758097
Kif20b Stil	GO:0001843~neural tube closure	2	105	1.90476	0.0431282	0.0769259
Top2a	GO:0000712~resolution of meiotic recombination intermediates	1	14	7.14286	0.045251	0.0791893
Kif14	GO:0007019~microtubule depolymerization	1	14	7.14286	0.045251	0.0791893
Brca1	GO:0051571~positive regulation of histone H3-K4 methylation	1	14	7.14286	0.045251	0.0791893
Kif20b	GO:2001224~positive regulation of neuron migration	1	14	7.14286	0.045251	0.0791893
Hells	GO:0001655~urogenital system development	1	15	6.66667	0.048195	0.0820199
Esco2	GO:0006275~regulation of DNA replication	1	15	6.66667	0.048195	0.0820199
Fignl1	GO:0010569~regulation of double-strand break repair via homologous recombination	1	15	6.66667	0.048195	0.0820199
Kif14	GO:0021846~cell proliferation in forebrain	1	15	6.66667	0.048195	0.0820199
Blm	GO:0032508~DNA duplex unwinding	1	15	6.66667	0.048195	0.0820199
Melk	GO:0061351~neural precursor cell proliferation	1	15	6.66667	0.048195	0.0820199
Cep55	GO:0000920~cell separation after cytokinesis	1	16	6.25	0.05113	0.0839346
Blm	GO:0007095~mitotic G2 DNA damage checkpoint	1	16	6.25	0.05113	0.0839346
Plk4	GO:0007099~centriole replication	1	16	6.25	0.05113	0.0839346
Melk	GO:0008631~intrinsic apoptotic signaling pathway in response to oxidative stress	1	16	6.25	0.05113	0.0839346
Blm	GO:0010165~response to X-ray	1	16	6.25	0.05113	0.0839346
Top2a	GO:0030261~chromosome condensation	1	16	6.25	0.05113	0.0839346
Fancd2	GO:0051090~regulation of sequence-specific DNA binding transcription factor activity	1	16	6.25	0.05113	0.0839346
Kif20b	GO:2000114~regulation of establishment of cell polarity	1	16	6.25	0.05113	0.0839346
Brca1	GO:0006349~regulation of gene expression by genetic imprinting	1	17	5.88235	0.0540561	0.0864431
Brca1	GO:0033160~positive regulation of protein import into nucleus; translocation	1	17	5.88235	0.0540561	0.0864431
Brca1	GO:0044030~regulation of DNA methylation	1	17	5.88235	0.0540561	0.0864431
Exo1	GO:0045190~isotype switching	1	17	5.88235	0.0540561	0.0864431
Aurkb	GO:1904355~positive regulation of telomere capping	1	17	5.88235	0.0540561	0.0864431
Kif20b	GO:2001222~regulation of neuron migration	1	17	5.88235	0.0540561	0.0864431
Aurkb	GO:0002903~negative regulation of B cell apoptotic process	1	18	5.55556	0.0569733	0.0888113
Exo1	GO:0006298~mismatch repair	1	18	5.55556	0.0569733	0.0888113
Gen1	GO:0010824~regulation of centrosome duplication	1	18	5.55556	0.0569733	0.0888113
Bard1	GO:0042325~regulation of phosphorylation	1	18	5.55556	0.0569733	0.0888113
Pole	GO:0071897~DNA biosynthetic process	1	18	5.55556	0.0569733	0.0888113
Kif14	GO:2000045~regulation of G1/S transition of mitotic cell cycle	1	18	5.55556	0.0569733	0.0888113
Fbxo5	GO:0001556~oocyte maturation	1	19	5.26316	0.0598816	0.0914242
Brca1	GO:0035066~positive regulation of histone acetylation	1	19	5.26316	0.0598816	0.0914242
Cdca2	GO:0035307~positive regulation of protein dephosphorylation	1	19	5.26316	0.0598816	0.0914242
Ect2	GO:0042307~positive regulation of protein import into nucleus	1	19	5.26316	0.0598816	0.0914242
Brip1	GO:0072520~seminiferous tubule development	1	19	5.26316	0.0598816	0.0914242
Fancd2	GO:0007276~gamete generation	1	20	5	0.0627811	0.0946821
Cenpf	GO:0021591~ventricular system development	1	20	5	0.0627811	0.0946821
Stil	GO:0071539~protein localization to centrosome	1	20	5	0.0627811	0.0946821
Hells	GO:0006306~DNA methylation	1	21	4.7619	0.0656718	0.0978483
Fbxo5	GO:0016050~vesicle organization	1	21	4.7619	0.0656718	0.0978483
Aurkb	GO:0032465~regulation of cytokinesis	1	21	4.7619	0.0656718	0.0978483
Ndc80	GO:0000132~establishment of mitotic spindle orientation	1	22	4.54545	0.0685537	0.100926
Kif14	GO:0031641~regulation of myelination	1	22	4.54545	0.0685537	0.100926
Pbk	GO:0032435~negative regulation of proteasomal ubiquitin-dependent protein catabolic process	1	22	4.54545	0.0685537	0.100926
Kif14	GO:0021772~olfactory bulb development	1	23	4.34783	0.0714268	0.103513
Kif14	GO:0031146~SCF-dependent proteasomal ubiquitin-dependent protein catabolic process	1	23	4.34783	0.0714268	0.103513
Top2a	GO:0045070~positive regulation of viral genome replication	1	23	4.34783	0.0714268	0.103513
Fancd2	GO:0097150~neuronal stem cell population maintenance	1	23	4.34783	0.0714268	0.103513
Brca1	GO:0010575~positive regulation of vascular endothelial growth factor production	1	24	4.16667	0.0742912	0.106008
Blm	GO:0031297~replication fork processing	1	24	4.16667	0.0742912	0.106008
Fancd2	GO:0048854~brain morphogenesis	1	24	4.16667	0.0742912	0.106008
Kif20b	GO:0090316~positive regulation of intracellular protein transport	1	24	4.16667	0.0742912	0.106008
Fancd2	GO:0010332~response to gamma radiation	1	25	4	0.0771469	0.109242
Ect2	GO:0070830~bicellular tight junction assembly	1	25	4	0.0771469	0.109242
Ect2	GO:0045859~regulation of protein kinase activity	1	26	3.84615	0.079994	0.112843
Clspn	GO:0000077~DNA damage checkpoint	1	27	3.7037	0.0828323	0.115529
Brca1	GO:0071158~positive regulation of cell cycle arrest	1	27	3.7037	0.0828323	0.115529
Brca1	GO:1902042~negative regulation of extrinsic apoptotic signaling pathway via death domain receptors	1	27	3.7037	0.0828323	0.115529
Brca1	GO:2000378~negative regulation of reactive oxygen species metabolic process	1	28	3.57143	0.0856621	0.119029
Bub1	GO:2001244~positive regulation of intrinsic apoptotic signaling pathway	1	30	3.33333	0.0912957	0.126383
Dtl	GO:0006513~protein monoubiquitination	1	31	3.22581	0.0940998	0.127412
Brca1	GO:0045739~positive regulation of DNA repair	1	31	3.22581	0.0940998	0.127412
Nusap1	GO:0045840~positive regulation of mitotic nuclear division	1	31	3.22581	0.0940998	0.127412
Mad2l1	GO:0045930~negative regulation of mitotic cell cycle	1	31	3.22581	0.0940998	0.127412
Kif11	GO:0090307~mitotic spindle assembly	1	31	3.22581	0.0940998	0.127412
E2f7	GO:2000134~negative regulation of G1/S transition of mitotic cell cycle	1	31	3.22581	0.0940998	0.127412
Ccna2	GO:0000086~G2/M transition of mitotic cell cycle	1	32	3.125	0.0968952	0.12931
Melk	GO:0030010~establishment of cell polarity	1	32	3.125	0.0968952	0.12931
Aurkb	GO:0032212~positive regulation of telomere maintenance via telomerase	1	32	3.125	0.0968952	0.12931
Kif14	GO:0043523~regulation of neuron apoptotic process	1	32	3.125	0.0968952	0.12931
Atad2 Brca1 Cenpk E2f7 E2f8 Top2a	GO:0045944~positive regulation of transcription from RNA polymerase II promoter	6	1029	0.58309	0.0988954	0.131506
Neil3	GO:0006284~base-excision repair	1	33	3.0303	0.0996822	0.131609
Aurkb	GO:0051973~positive regulation of telomerase activity	1	33	3.0303	0.0996822	0.131609
Mad2l1	GO:0042177~negative regulation of protein catabolic process	1	35	2.85714	0.105231	0.138442
Melk Ttk	GO:0046777~protein autophosphorylation	2	179	1.11732	0.10738	0.140771
Brca1	GO:0043627~response to estrogen	1	36	2.77778	0.107992	0.140841
Atad2 Blm Brca1 Ccna2	GO:0045893~positive regulation of transcription; DNA-templated	4	585	0.683761	0.108193	0.140841
Blm	GO:0051276~chromosome organization	1	37	2.7027	0.110746	0.14366
Neil3	GO:0006289~nucleotide-excision repair	1	38	2.63158	0.113491	0.146198
Kif14	GO:0030155~regulation of cell adhesion	1	38	2.63158	0.113491	0.146198
Kif14	GO:0034446~substrate adhesion-dependent cell spreading	1	40	2.5	0.118955	0.152707
Atad2	GO:0006325~chromatin organization	1	42	2.38095	0.124387	0.159129
Shcbp1	GO:0008543~fibroblast growth factor receptor signaling pathway	1	43	2.32558	0.12709	0.162029
Exo1 Mki67	GO:0051321~meiotic cell cycle	2	200	1	0.128559	0.163341
Ect2	GO:0070301~cellular response to hydrogen peroxide	1	44	2.27273	0.129785	0.164336
Stil	GO:1905515~non-motile cilium assembly	1	46	2.17391	0.135151	0.170548
Ect2	GO:0071277~cellular response to calcium ion	1	47	2.12766	0.137822	0.173328
Stil	GO:0021915~neural tube development	1	48	2.08333	0.140484	0.17608
Top2a	GO:0042752~regulation of circadian rhythm	1	49	2.04082	0.143138	0.178803
Kif14	GO:0021766~hippocampus development	1	51	1.96078	0.148423	0.184164
Kif14	GO:0021987~cerebral cortex development	1	51	1.96078	0.148423	0.184164
Kif14	GO:0001558~regulation of cell growth	1	52	1.92308	0.151053	0.185565
Knl1	GO:0010923~negative regulation of phosphatase activity	1	52	1.92308	0.151053	0.185565
Blm	GO:0035690~cellular response to drug	1	52	1.92308	0.151053	0.185565
Brca1	GO:0051865~protein autoubiquitination	1	54	1.85185	0.15629	0.191365
Brca1	GO:0008630~intrinsic apoptotic signaling pathway in response to DNA damage	1	56	1.78571	0.161494	0.197087
Stil	GO:0001947~heart looping	1	57	1.75439	0.164085	0.199592
Hells	GO:0006342~chromatin silencing	1	58	1.72414	0.166667	0.202071
Fancd2	GO:0034599~cellular response to oxidative stress	1	60	1.66667	0.171809	0.206952
Fancd2	GO:0050727~regulation of inflammatory response	1	60	1.66667	0.171809	0.206952
Cenpe	GO:0045860~positive regulation of protein kinase activity	1	61	1.63934	0.174368	0.209354
Brca1	GO:0031398~positive regulation of protein ubiquitination	1	63	1.5873	0.179463	0.214776
Aurkb	GO:0032091~negative regulation of protein binding	1	64	1.5625	0.181999	0.216648
Bard1 Brca1	GO:0016567~protein ubiquitination	2	250	0.8	0.182194	0.216648
Kif20b	GO:0048812~neuron projection morphogenesis	1	66	1.51515	0.187047	0.221707
Brca1	GO:0006633~fatty acid biosynthetic process	1	68	1.47059	0.192065	0.22693
Brca1 Cenpf Depdc1a	GO:0045892~negative regulation of transcription; DNA-templated	3	488	0.614754	0.192811	0.227088
Stil	GO:0007224~smoothened signaling pathway	1	70	1.42857	0.197052	0.230619
Blm	GO:0051259~protein oligomerization	1	70	1.42857	0.197052	0.230619
Ect2	GO:0035023~regulation of Rho protein signal transduction	1	71	1.40845	0.199534	0.232789
Kif14	GO:0030334~regulation of cell migration	1	73	1.36986	0.204476	0.237064
Ect2	GO:0090630~activation of GTPase activity	1	73	1.36986	0.204476	0.237064
Bub1	GO:0009790~embryo development	1	74	1.35135	0.206935	0.239168
Brca1	GO:0071356~cellular response to tumor necrosis factor	1	76	1.31579	0.211832	0.244067
Stil	GO:0030900~forebrain development	1	77	1.2987	0.214269	0.246111
Ect2	GO:0000902~cell morphogenesis	1	78	1.28205	0.216699	0.248133
Brip1	GO:0008584~male gonad development	1	80	1.25	0.221536	0.252892
Prr11	GO:0007050~cell cycle arrest	1	81	1.23457	0.223943	0.254856
Stil	GO:0007368~determination of left/right symmetry	1	82	1.21951	0.226344	0.2568
Fbxo5	GO:0007346~regulation of mitotic cell cycle	1	84	1.19048	0.231122	0.261422
Pbk	GO:0001933~negative regulation of protein phosphorylation	1	89	1.1236	0.242942	0.2723
Brip1	GO:0007286~spermatid development	1	89	1.1236	0.242942	0.2723
Pbk	GO:0050728~negative regulation of inflammatory response	1	89	1.1236	0.242942	0.2723
Fignl1	GO:0001649~osteoblast differentiation	1	102	0.980392	0.272841	0.304892
Ect2	GO:0045666~positive regulation of neuron differentiation	1	104	0.961538	0.277337	0.308985
Dtl	GO:0000209~protein polyubiquitination	1	110	0.909091	0.29066	0.322858
Cenpf	GO:0001822~kidney development	1	113	0.884956	0.29723	0.329171
Stil	GO:0035264~multicellular organism growth	1	121	0.826446	0.314459	0.347215
Brca1	GO:0045766~positive regulation of angiogenesis	1	123	0.813008	0.318701	0.350855
Brip1 E2f7	GO:0008285~negative regulation of cell proliferation	2	376	0.531915	0.325196	0.356946
Ect2	GO:0043123~positive regulation of I-kappaB kinase/NF-kappaB signaling	1	127	0.787402	0.327107	0.357984
Top2a	GO:0048511~rhythmic process	1	128	0.78125	0.329193	0.359207
Atad2 Brca1 Cenpu Depdc1a E2f7 E2f8 Hells	GO:0006351~transcription; DNA-templated	7	1851	0.378174	0.347483	0.378053
Depdc1a Ect2	GO:0035556~intracellular signal transduction	2	407	0.4914	0.360044	0.390574
Ect2	GO:0043547~positive regulation of GTPase activity	1	149	0.671141	0.371547	0.401877
Kif14	GO:0043161~proteasome-mediated ubiquitin-dependent protein catabolic process	1	150	0.666667	0.373497	0.402812
Dtl	GO:0006511~ubiquitin-dependent protein catabolic process	1	153	0.653595	0.37931	0.407896
Brca1	GO:0006631~fatty acid metabolic process	1	155	0.645161	0.383156	0.410841
Cenpe Fancd2 Hells Stil	GO:0007275~multicellular organism development	4	1032	0.387597	0.396822	0.424268
Kif14	GO:0043524~negative regulation of neuron apoptotic process	1	163	0.613497	0.398307	0.424632
Aurkb E2f7 E2f8	GO:0000122~negative regulation of transcription from RNA polymerase II promoter	3	740	0.405405	0.402577	0.427955
Kif14 Kif20b	GO:0008284~positive regulation of cell proliferation	2	474	0.421941	0.432936	0.458913
Atad2 Brca1 Cenpu Depdc1a E2f7 E2f8 Hells	GO:0006355~regulation of transcription; DNA-templated	7	2074	0.337512	0.462905	0.489282
Ect2	GO:0051260~protein homooligomerization	1	210	0.47619	0.480194	0.506113
Brca1	GO:0042127~regulation of cell proliferation	1	228	0.438596	0.508557	0.534489
Bub1 Melk	GO:0006915~apoptotic process	2	559	0.357782	0.518819	0.543734
Cenpf Ect2	GO:0015031~protein transport	2	581	0.344234	0.539643	0.563965
Hells	GO:1990830~cellular response to leukemia inhibitory factor	1	277	0.361011	0.578268	0.602634
Brip1	GO:0010629~negative regulation of gene expression	1	279	0.358423	0.580896	0.603677
Stil	GO:0001701~in utero embryonic development	1	288	0.347222	0.592525	0.614041
Svop	GO:0055085~transmembrane transport	1	355	0.28169	0.669654	0.692038
Brip1	GO:0007283~spermatogenesis	1	378	0.26455	0.692659	0.713823
Exo1	GO:0002376~immune system process	1	384	0.260417	0.698396	0.717742
Brip1	GO:0006357~regulation of transcription from RNA polymerase II promoter	1	391	0.255754	0.704956	0.722482
Ect2	GO:0007399~nervous system development	1	412	0.242718	0.723804	0.739488
Brca1	GO:0010628~positive regulation of gene expression	1	414	0.241546	0.725536	0.739488
Neil3	GO:0008152~metabolic process	1	438	0.228311	0.745502	0.757757
Brca1	GO:0006629~lipid metabolic process	1	457	0.218818	0.760288	0.770674
Troap	GO:0007155~cell adhesion	1	526	0.190114	0.807204	0.816002
Ect2	GO:0030154~cell differentiation	1	824	0.121359	0.925346	0.93289
Ect2 Svop	GO:0006810~transport	2	1810	0.110497	0.979241	0.983555
Depdc1a	GO:0007165~signal transduction	1	1245	0.0803213	0.980903	0.983555
Cenpi Ckap2l Troap	GO:0008150~biological_process	3	6880	0.0436047	1	1
